# Supplementary material for: An Epigenetic Signature in Peripheral Blood Associated with the Haplotype on 17q21.31, a Risk Factor for Neurodegenerative Tauopathy
Source: PLoS Genet. 2014 Mar 6;10(3):e1004211. doi: 10.1371/journal.pgen.1004211 (PMC3945475; doi:10.1371/journal.pgen.1004211)
Supplement: Table S2 — DMPs identified in each comparison (BH adjusted p≤0.05) in at least one comparison. Red: hypermethylated; Green: hypomethylated. (XLSX) [file pgen.1004211.s013.xlsx]

## Sheet: Table S2
	FTD, Dataset #1		FTD, Dataset #2		PSP
ID	logFC	p	logFC	p	logFC	p	Gene	CHR	Coordinate	Type
cg03621881	0.0365816	0.00447422	-0.00591218	0.805114	-0.00982603	0.229362	BRUNOL6	15	72612817	S_Shore
cg24179850	-0.0105641	0.0174489	-0.00187868	0.876348	0.0114823	0.00138198	ZNF581	19	56154938	Island
cg17207266	0.026437	0.0174489	0.0143084	0.567258	-0.00322125	0.80446	DNMT3A;DNMT3A;DNMT3A	2	25562957	N_Shore
cg17487170	-0.0324096	0.0174489	-0.00500542	0.875956	0.0144725	0.23834	TCF7;TCF7;TCF7;TCF7;TCF7;TCF7;TCF7	5	133451259	Island
cg02874908	-0.0191019	0.0174489	-0.00229275	0.934521	0.00584511	0.443757	PTPRCAP;PTPRCAP	11	67205113	S_Shore
cg23256466	-0.0182948	0.0186684	-0.00386179	0.829817	0.0124335	0.0854216	NFKB2;NFKB2;NFKB2	10	104159199	Island
cg14223017	-0.018594	0.0186684	0.00675889	0.806952	0.0235386	0.000723933	AP3D1;AP3D1	19	2151266	Island
cg18932158	0.0301868	0.0186684	-0.00401031	0.893073	-0.0299695	0.00295105	WDR46;WDR46	6	33248279	S_Shelf
cg27302507	0.018952	0.0186684	0.00336678	0.899055	-0.0028292	0.7698	PLD4	14	105398575	Island
cg26018965	-0.0116606	0.0186684	0.00234035	0.853786	0.0104539	0.00948774	ARPC5;RGL1	1	183604789	Island
cg00846248	-0.0105533	0.0265658	-0.00129664	0.894749	0.0115485	0.00272732	C7orf23	7	86849067	Island
cg08209163	-0.0123285	0.0265658	0.000513418	0.976942	0.0145022	0.00143754	MTIF3;MTIF3;MTIF3;MTIF3	13	28024472	Island
cg17838705	-0.0130221	0.0271073	-0.00167999	0.906985	0.0160572	0.00102165	DDX20;C1orf183	1	112298602	Island
cg02884346	-0.00964286	0.0285673	-0.00127297	0.904324	0.0109909	0.0034916	WFS1;WFS1	4	6271501	Island
cg06622468	-0.0253813	0.0286696	-0.00372243	0.893827	0.0273442	0.0031859	TYK2	19	10491460	Island
cg21166047	0.0226988	0.0303217	-0.00408827	0.881232	-0.0198847	0.019776	NA	9	7478187	NA
cg14845609	0.018168	0.0303217	0.00115042	0.965691	-0.00490318	0.546342	ATP11A;ATP11A	13	113376010	NA
cg00039960	-0.00927627	0.0303217	0.000970547	0.945133	0.00647672	0.105122	PHF23	17	7142925	Island
cg07252851	-0.00915647	0.0303217	-0.0027921	0.793463	0.00908279	0.0138312	GFM2;GFM2;NSA2;GFM2	5	74063056	Island
cg24047259	-0.00998362	0.0303217	-0.00111472	0.904631	0.00939278	0.00908906	NA	14	65347275	Island
cg14250737	-0.0133106	0.0303217	-0.00519627	0.785041	0.000655311	0.929416	NA	14	101909681	S_Shore
cg07882382	-0.00895492	0.0303217	0.00310373	0.608206	0.0128757	0.000621818	TSEN2;TSEN2;TSEN2;TSEN2;TSEN2;TSEN2;TSEN2	3	12526215	Island
cg19942813	-0.00943739	0.0303217	-0.00103593	0.932944	0.0102681	0.0036819	BCL6	3	187463496	S_Shore
cg20349076	-0.0100221	0.0303217	0.000806861	0.931397	0.00934056	0.0184954	HINFP;HINFP	11	118992192	Island
cg23145915	-0.00753287	0.0303217	-0.00131027	0.868114	0.00525608	0.102885	CDK4	12	58146234	Island
cg23893906	-0.00539861	0.0303217	-0.00179957	0.744995	0.00540889	0.00587648	ZNF384;ZNF384;ZNF384;ZNF384;ZNF384;ZNF384;ZNF384;ZNF384;ZNF384;ZNF384;ZNF384	12	6798535	Island
cg17910813	-0.018495	0.0303217	-0.012363	0.545387	0.00289884	0.748837	MEIS3;MEIS3	19	47923387	N_Shore
cg03540606	-0.0159489	0.0303217	-0.0017379	0.946593	0.0103067	0.220983	NA	14	60982016	Island
cg01317029	0.0391781	0.0303217	0.00552076	0.865691	-0.00588011	0.666125	FAM131A;FAM131A	3	184063497	NA
cg02965699	-0.0101009	0.0303217	0.0021304	0.899055	0.00248135	0.681406	PHF21A;PHF21A	11	46141172	NA
cg02415717	-0.00841139	0.0303217	0.000163664	0.988064	0.00926381	0.0041165	KPNB1;KPNB1	17	45727607	Island
cg15260365	-0.0114686	0.0303217	0.00364187	0.83437	0.00622015	0.311579	UNC93B1	11	67771606	Island
cg22922770	-0.00719879	0.0303217	0.00286937	0.514544	0.00581395	0.0411198	ARPC1A	7	98923339	Island
cg03115649	-0.00584464	0.0303217	0.00180949	0.813622	0.00242036	0.396951	TOR1AIP1;TOR1AIP1	1	179851535	Island
cg08277746	0.0144921	0.0303217	0.00156356	0.938311	-0.0132768	0.019431	ZBTB22;ZBTB22	6	33284497	N_Shore
cg15722731	-0.00945175	0.0303217	0.00110528	0.8867	0.0104082	0.00372566	HSF2;HSF2	6	122720674	Island
cg06937205	-0.0149862	0.0303217	-0.00690111	0.471784	0.00067229	0.921244	CCDC40	17	78071437	N_Shelf
cg21412355	-0.0902786	0.0303217	-0.0299648	0.528413	-0.0228842	0.438944	NA	18	72837386	N_Shore
cg15486233	-0.0330853	0.0303217	0.0250176	0.401549	0.0357907	0.00644498	SPRN	10	135237205	Island
cg10137463	-0.0168736	0.0303217	0.00322872	0.797346	0.0238245	0.000627994	NIPA1;NIPA1	15	23085908	Island
cg01027365	-0.0130448	0.0306558	-0.00410226	0.678278	0.0162614	0.00163169	HIBCH;HIBCH	2	191184571	Island
cg08971171	0.0188331	0.0306558	-0.00572442	0.79809	-0.00765912	0.340076	MIR25;MCM7;MCM7;MIR93	7	99691611	NA
cg01812826	-0.0057478	0.0306558	0.00302792	0.777584	0.00310917	0.214789	ZHX2	8	123793836	Island
cg14582245	-0.00640212	0.0307999	-0.00127915	0.846908	0.00675511	0.00712863	SS18L2	3	42632291	Island
cg21789229	-0.0135106	0.0316192	-0.000461439	0.976634	0.0143514	0.00553981	SCFD2;SCFD2	4	54232186	Island
cg09409496	-0.0112965	0.0316192	3.23916e-05	0.998332	0.013606	0.00229881	DYRK1A	21	38738374	NA
cg11798876	-0.00675589	0.0316192	-0.00124294	0.884698	0.0031627	0.386665	CEP135	4	56814948	Island
cg06885641	-0.0206197	0.0318831	0.00462282	0.852837	0.0136974	0.144965	MIER1;MIER1;MIER1;MIER1;MIER1;WDR78;MIER1;MIER1;MIER1;MIER1;MIER1;MIER1;MIER1;WDR78;MIER1;MIER1	1	67390768	Island
cg09994117	-0.0387926	0.0318831	NA	NA	0.00437077	0.7402	JPH1	8	75231860	N_Shore
cg13186710	-0.0188044	0.0318831	0.00832794	0.836344	0.0166007	0.0497602	GLRX5;SNHG10;SNHG10	14	96001627	Island
cg23558158	-0.00546155	0.0318831	0.00118981	0.795337	0.000428845	0.908428	ANKZF1;ANKZF1;ATG9A;ATG9A	2	220094171	Island
cg24028459	-0.0239322	0.0318831	0.0103325	0.722239	0.026802	0.00400294	MBLAC1	7	99724112	N_Shore
cg07555597	-0.0120882	0.0318831	0.00101059	0.942375	0.0113993	0.0213871	B3GNT2	2	62423100	Island
cg05910615	-0.016068	0.0318831	0.0024423	0.920101	0.0168057	0.0154378	HSPB6;C19orf55	19	36248877	N_Shore
cg04278905	0.0190574	0.0318831	0.00714163	0.668353	-0.00185411	0.861774	KAT2A;HSPB9	17	40273815	N_Shore
cg11430096	0.0363446	0.0318831	0.0157953	0.548803	-0.024852	0.127162	CDK19	6	110968061	S_Shore
cg03700121	-0.0148515	0.0318831	0.0145314	0.533778	0.019458	0.00124229	CCDC86	11	60610004	S_Shore
cg25595571	-0.00918637	0.0318831	8.01465e-05	0.996113	0.00925298	0.0202816	BAG5;BAG5;BAG5;BAG5;C14orf153	14	104029029	Island
cg01718254	-0.0141746	0.0318831	0.00511953	0.813622	0.00488605	0.458899	TRMT61A	14	103995324	N_Shore
cg12622519	0.015934	0.0318831	-0.000824627	0.974452	-0.00635491	0.362362	ADPRHL1	13	114108052	NA
cg05849319	0.0241602	0.0318831	0.00747636	0.744614	-0.0101842	0.40467	FRMD8	11	65172370	Island
cg08026195	-0.0176404	0.0318831	0.00174126	0.946471	0.0100224	0.223536	C2orf27B	2	132559613	Island
cg08768385	0.0388868	0.0318831	-0.000881578	0.983005	-0.00493121	0.824837	NA	16	88144601	NA
cg00832928	0.0209681	0.0318831	0.0113306	0.779711	-0.0249614	0.00205374	SELT	3	150329458	Island
cg06040683	-0.00606539	0.0318831	9.48978e-05	0.990702	0.00131513	0.723976	MAP6;MAP6	11	75379166	Island
cg02695751	-0.0225593	0.0318831	0.00501122	0.822079	-0.00077923	0.961235	CCL18	17	34390310	NA
cg02964182	0.0141027	0.0318831	0.00936591	0.504759	-0.00586357	0.443176	NA	2	183473236	NA
cg20197814	-0.0177563	0.0318831	0.00057049	0.978608	-0.00188963	0.770619	HECW2	2	197399559	NA
cg12577199	-0.0057324	0.0318831	0.00185966	0.842244	0.00116837	0.728644	POLR3B;POLR3B	12	106751790	Island
cg03220945	-0.0164044	0.0318831	-0.000268982	0.990837	0.0177146	0.00608927	MFSD4	1	205537877	Island
cg13612317	0.068628	0.0318831	0.0151583	0.833222	-0.0142546	0.631954	KIF5B	10	32345864	S_Shore
cg10361922	-0.0284358	0.0318831	-0.00525012	0.843435	0.0110766	0.430903	VPS25	17	40925790	NA
cg02902800	-0.0108079	0.0318831	-0.00205325	0.852089	0.00837199	0.0741167	KIAA0232;KIAA0232	4	6784175	Island
cg07924013	0.0172401	0.0318831	0.00151281	0.956278	-0.0181395	0.00573602	ZNF598	16	2048236	Island
cg15803506	0.0120534	0.0318831	0.00667067	0.7424	-0.0070964	0.220855	ZNF511	10	135125704	S_Shelf
cg10719100	-0.00866633	0.0318831	-0.00251764	0.790849	0.0085937	0.0175503	COMMD5;COMMD5;COMMD5	8	146078187	Island
cg03774484	-0.00841255	0.0318831	-0.00116569	0.88533	0.00966452	0.00320426	PHB2;PHB2;PHB2;PHB2;EMG1	12	7079822	Island
cg06852250	-0.0110093	0.0318831	-0.0020841	0.828851	0.0127728	0.00407917	METTL13;METTL13;METTL13	1	171750693	Island
cg20887061	-0.00548852	0.0318831	0.00014052	0.986075	0.00909555	0.0670086	PGAP2;PGAP2;PGAP2;NUP98;PGAP2;NUP98;NUP98;NUP98;PGAP2	11	3818910	Island
cg11651961	-0.0105599	0.0338212	-6.54248e-05	0.997259	0.00535417	0.310957	PSME4	2	54197711	N_Shore
cg07522440	-0.0112445	0.0338212	0.000678217	0.958352	0.010392	0.0203093	FAM115C;FAM115C;FAM115C	7	143317300	Island
cg17255085	0.0109504	0.0338212	-0.00325755	0.812732	-0.00465223	0.407046	DNAJB6	7	157193359	S_Shore
cg24101009	0.0263086	0.0338212	0.0094942	0.636606	-0.00642442	0.569847	PANX1	11	93863858	S_Shore
cg24323328	-0.0151081	0.0338212	-0.000274204	0.9889	0.0196545	0.000985472	ERC1;ERC1;ERC1;ERC1;ERC1	12	1099998	Island
cg26974415	0.0150915	0.0338212	0.00595527	0.623826	-0.00774875	0.232051	TBCD	17	80787148	N_Shelf
cg27015469	-0.0101727	0.0338212	0.00392275	0.782701	0.00552447	0.285891	EHMT2;EHMT2	6	31865095	Island
cg21986422	-0.00810826	0.0338212	-0.0010331	0.929485	0.0123569	0.000454021	CTSA;NEURL2;CTSA;CTSA	20	44519582	Island
cg01937669	-0.00870975	0.0338212	0.000580215	0.962152	-0.00266537	0.646516	HAPLN2;HAPLN2	1	156589237	NA
cg22461434	0.0495197	0.0338212	0.0083175	0.895396	-0.0593732	0.000985537	NA	19	41640676	Island
cg27361847	-0.0612431	0.0338212	-0.00411896	0.923252	-0.0208232	0.2397	NA	5	2865179	N_Shore
cg03174294	-0.0134553	0.0338212	0.00227881	0.863783	0.018091	0.000878255	GPR124;GPR124	8	37654681	Island
cg27194998	-0.00549601	0.0338212	0.000357889	0.973112	0.0060065	0.0100429	PRKD2;PRKD2;PRKD2;PRKD2;PRKD2	19	47217554	Island
cg01658259	-0.0267405	0.0338212	-0.00103562	0.981675	-0.0103836	0.403147	NFATC4;NFATC4	14	24837143	N_Shore
cg21610854	-0.0728396	0.0338212	-0.096071	0.112076	-0.0353062	0.164427	RETNLB	3	108474544	NA
cg14087083	0.0120241	0.0338212	0.00310027	0.863634	-0.00943305	0.0373518	C10orf26;C10orf26	10	104575064	NA
cg21767207	-0.0147571	0.0338212	0.00120595	0.963534	0.018243	0.00418243	PSENEN;U2AF1L4;U2AF1L4	19	36236454	Island
cg20871904	-0.0110442	0.0338212	-0.0017517	0.905015	0.00988562	0.0345721	YTHDC1;YTHDC1	4	69215305	Island
cg10628782	-0.0110568	0.0338212	0.00699948	0.505261	0.0102122	0.0202968	BAT3;BAT3;BAT3;BAT3;BAT3;BAT3;BAT3	6	31620229	Island
cg14770633	-0.014581	0.0338212	0.00404102	0.904279	0.00894686	0.185719	GPN1;CCDC121;GPN1;GPN1;CCDC121;GPN1;GPN1;GPN1;CCDC121;GPN1;GPN1	2	27851514	NA
cg02605795	-0.0100434	0.0338212	0.00305514	0.745466	0.00612917	0.21963	HEXDC;C17orf101;C17orf101	17	80376196	N_Shore
cg21795588	-0.00606806	0.0343419	0.00184412	0.623654	0.00542177	0.0447427	C7orf55	7	139024974	Island
cg06911110	0.0467135	0.0343419	0.0210874	0.478754	-0.0054158	0.818135	CROCC	1	17293971	S_Shore
cg04231467	-0.00570606	0.0347862	-0.000801014	0.870021	0.00278013	0.340394	TRIM41;TRIM41	5	180650194	Island
cg08817422	-0.00604479	0.0349859	-0.00222853	0.760448	0.00664547	0.0142146	KIAA1949;KIAA1949;KIAA1949	6	30654638	Island
cg08368330	-0.052944	0.0349859	NA	NA	-0.00159399	0.952788	NA	4	189895923	NA
cg19921279	-0.0266204	0.0349859	-0.00661711	0.799094	0.0104631	0.442547	LOC100128071;TSSK3	1	32827389	Island
cg04266901	-0.0118409	0.0349859	0.00424256	0.80974	0.00108002	0.85753	NA	17	80236905	NA
cg03586379	-0.00566457	0.0355805	0.00042956	0.970587	0.00292896	0.391867	SLC25A36;SLC25A36	3	140660603	Island
cg02611675	-0.00936221	0.0355805	0.00211233	0.90934	0.00745831	0.111412	NA	22	23908273	N_Shore
cg24364084	0.00931589	0.0355805	0.00630541	0.306658	0.00124711	0.781232	KIAA2018	3	113415646	Island
cg15705470	-0.0667242	0.0355805	NA	NA	-0.00513266	0.907667	LOC645323;LOC645323	5	87972265	N_Shore
cg12781678	0.0197613	0.0355805	0.00518021	0.820538	-0.00204581	0.8643	NA	7	100053754	NA
cg24048372	-0.00830321	0.0355805	0.000817456	0.946435	0.0125497	0.000723933	C5orf36;C5orf36;ANKRD32	5	93954560	Island
cg15697902	0.0197132	0.0355805	0.000538775	0.986331	-0.0150555	0.167204	TECR	19	14676213	Island
cg21150049	-0.0100691	0.0355805	0.000661403	0.959604	0.0114529	0.00378638	LIMA1;LIMA1	12	50677498	NA
cg14789178	-0.0129989	0.0355805	-0.000808553	0.966964	0.0100531	0.0494465	VMAC;NDUFA11	19	5904119	Island
cg24777315	-0.0109946	0.0355805	0.00347812	0.70754	0.0151663	0.00340957	NA	12	66135734	Island
cg19892115	0.0352492	0.0355805	-0.000220319	0.997229	-0.0454939	0.00235125	MTERFD2;MTERFD2;SNED1;MTERFD2	2	242029287	NA
cg12848098	-0.0162952	0.0355805	0.0089969	0.625767	0.0101909	0.175962	LOC728392	17	5404090	Island
cg03661160	-0.0068563	0.0355805	-0.000366402	0.969832	0.00860387	0.00584069	TECPR1	7	97881541	Island
cg02374294	-0.0479779	0.0355805	0.000503425	0.99182	-0.0188426	0.157213	NA	5	2671375	NA
cg20340149	-0.0154018	0.0355805	0.000230653	0.992517	0.0179233	0.0040504	CLASP1;CLASP1;CLASP1	2	122407145	Island
cg18545991	0.0299781	0.0355805	-0.00227415	0.960215	0.000715996	0.964197	NA	15	45740677	NA
cg18757077	-0.010507	0.0355805	0.00409481	0.788215	0.00181951	0.68917	NA	3	14378619	NA
cg20491991	-0.00739424	0.0359223	-0.000800949	0.954195	0.00375098	0.263388	NA	1	167683013	N_Shore
cg18305324	0.0390681	0.0359223	-0.00251961	0.95609	-0.00407868	0.797488	SNORA38;BAT2	6	31590580	S_Shore
cg08514957	0.0183884	0.0359223	0.00210782	0.940048	-0.00607361	0.510551	PKN1;PKN1	19	14552135	Island
cg01524091	-0.0194247	0.036577	0.000739436	0.971119	0.0251268	0.00104946	AARS2	6	44281032	Island
cg24363393	-0.019316	0.036577	0.00325023	0.878097	-0.00426032	0.509042	NA	10	131215469	NA
cg17369032	0.0430149	0.036577	-0.00222895	0.963397	0.0113814	0.54276	NGFR	17	47590326	Island
cg10098582	0.00876221	0.036577	0.00129333	0.889203	-0.00433508	0.27414	SH2B1;SH2B1;SH2B1;SH2B1;SH2B1	16	28877881	S_Shelf
cg20780337	-0.00965225	0.0369052	-0.000379585	0.979089	0.0103139	0.00969179	SLC30A9	4	41992447	N_Shore
cg14213021	-0.00868972	0.0369052	0.000300971	0.987359	0.00612981	0.172337	SAR1A;SAR1A	10	71930531	Island
cg25113008	0.0229984	0.0370972	0.0106717	0.59402	-0.0142882	0.136893	RAP1B;RAP1B	12	69042508	NA
cg24425829	-0.00950737	0.037217	5.42883e-05	0.996991	0.0131836	0.000814567	JUN	1	59250882	Island
cg08886676	0.0190017	0.037217	-0.0118014	0.539495	-0.0236719	0.00104946	ACOT7;ACOT7;ACOT7;ACOT7	1	6328827	NA
cg24379332	-0.0462038	0.037217	-0.0294122	0.550135	-0.0116096	0.672116	S1PR5;S1PR5	19	10627706	N_Shore
cg00858599	-0.0189561	0.037217	0.00447613	0.861516	0.000850063	0.947363	NA	20	3220929	Island
cg11649068	-0.00848183	0.037217	0.00415409	0.714902	0.00752994	0.0469178	TAF15;TAF15	17	34136647	Island
cg10727759	-0.0113744	0.037448	0.00046001	0.977753	0.0140616	0.00303022	PRPF40B	12	50017361	Island
cg02734600	0.013159	0.0375553	0.00651136	0.69767	-0.00215972	0.787583	HSD11B2	16	67467751	S_Shelf
cg19701531	0.02996	0.0377921	-0.0111814	0.645683	0.00946736	0.488201	SRCRB4D;ZP3	7	76026560	N_Shore
cg19238398	-0.0108444	0.0377921	-0.00134487	0.927867	0.00998739	0.0351025	DNAJC18	5	138775248	NA
cg11412766	-0.00914987	0.0377921	0.00120169	0.909542	0.00972267	0.0117585	RTN4;RTN4;RTN4;RTN4;RTN4	2	55276306	N_Shore
cg05509087	-0.0116581	0.0379225	-9.30727e-05	0.994868	0.00728466	0.172	SENP1;SENP1;PFKM	12	48499535	Island
cg05037360	-0.0101887	0.0379225	-0.012913	0.293011	0.00177885	0.726968	CASQ2	1	116311579	NA
cg24162579	-0.079216	0.0379225	NA	NA	0.0310635	0.351492	WASF2	1	27817404	S_Shore
cg19243130	-0.00600875	0.0379225	-0.001427	0.89328	0.00487378	0.106814	SIAE;SPA17	11	124543550	Island
cg18607010	-0.0253815	0.0379225	0.0171006	0.614709	-0.00161333	0.802125	GDF3	12	7842389	NA
cg04414295	-0.0128019	0.0379225	-7.76997e-05	0.996445	0.0165696	0.00211086	WDR20;WDR20;HSP90AA1;WDR20;WDR20;WDR20	14	102606318	Island
cg08782481	-0.0150717	0.0379225	0.00682669	0.83991	0.0193414	0.00267422	HIST1H3I	6	27839916	Island
cg03425468	-0.0120664	0.0379225	-0.000208174	0.993618	0.0140067	0.0114975	MIR92B	1	155164676	Island
cg22326973	0.0313532	0.0379225	0.00701768	0.797772	-0.0135644	0.296073	UBE2K;UBE2K;UBE2K	4	39771745	Island
cg01558040	0.0220215	0.0379225	0.0172102	0.712707	0.000322767	0.98023	VANGL1	1	116184423	Island
cg25936770	0.0280053	0.0379225	0.00783029	0.803818	-0.0367595	0.00223384	CADPS2;CADPS2;CADPS2	7	122321411	NA
cg22297934	0.0217562	0.0379225	0.00333609	0.896442	-0.00820578	0.399356	DNAH17	17	76421671	Island
cg15014975	0.0335914	0.0379225	0.00224344	0.964206	0.0221564	0.139729	RUNX3;RUNX3	1	25257547	Island
cg20351608	-0.0084716	0.0379225	-0.002496	0.77421	0.00713598	0.0936744	BIRC6	2	32581948	Island
cg09985530	-0.00675122	0.0379225	0.00281887	0.799234	-0.000212668	0.96475	RFWD3	16	74700334	Island
cg05731991	-0.00990225	0.0379225	-0.0047413	0.820513	0.00781587	0.0929586	PAPOLG	2	60983297	Island
cg02485410	-0.00826001	0.0379225	-0.000438899	0.983979	0.00285631	0.493026	NA	8	99953947	Island
cg25946869	-0.00781565	0.0379225	-0.00103877	0.916913	0.00387381	0.384428	PLBD2;PLBD2	12	113796432	Island
cg05226292	-0.0105387	0.0379225	0.000743748	0.952246	0.0145508	0.000819453	TRAM1	8	71520850	Island
cg05060534	0.0313118	0.0379225	-0.0024416	0.956187	0.00211912	0.869336	TFDP1;TFDP1	13	114270747	NA
cg15979344	-0.0134592	0.0379225	0.00119955	0.964316	0.0138931	0.0239623	ZFYVE27;ZFYVE27;ZFYVE27	10	99496871	Island
cg12568633	-0.00901573	0.0379225	-0.000101397	0.994868	0.0124481	0.00115532	CDH23;C10orf54	10	73533407	Island
cg24761212	-0.0272279	0.0379225	-0.000523838	0.98659	0.000495136	0.958381	NOTCH4	6	32177716	NA
cg02759888	-0.00921908	0.0379225	-0.0001862	0.988489	0.0110788	0.00320426	RPS27L	15	63449753	Island
cg17504584	-0.0096056	0.0379225	0.00155946	0.928488	0.00688528	0.110391	IQCC;IQCC	1	32671645	Island
cg19714940	-0.00742972	0.0379225	-0.000553106	0.974873	0.00017859	0.977575	ADM	11	10326573	Island
cg22998610	-0.0163916	0.0379225	-0.00505395	0.769466	0.0186866	0.00463514	TAF6L	11	62538411	N_Shore
cg12672205	-0.00561591	0.0379225	-0.000618893	0.924332	0.00305262	0.322189	GTPBP1	22	39101803	N_Shore
cg04184297	-0.00508388	0.0379225	-0.00181667	0.684772	0.0059954	0.00907256	SLC16A3;SLC16A3	17	80186266	Island
cg10201388	-0.00744658	0.0379225	-0.00166257	0.768506	0.00135587	0.775547	RPGRIP1L;FTO;RPGRIP1L;RPGRIP1L;RPGRIP1L	16	53737753	Island
cg19502972	-0.0128659	0.0379225	-0.00116128	0.947166	0.0139929	0.0207898	MFN2;MFN2;MFN2;MFN2	1	12040413	Island
cg00040446	-0.0152098	0.0379225	-0.00102914	0.961029	0.0193587	0.00197613	MYCL1;MYCL1;MYCL1	1	40367965	Island
cg02846228	0.0234916	0.0379225	-0.000490534	0.984813	-0.0229901	0.0135974	VKORC1;VKORC1	16	31102495	N_Shelf
cg26547359	-0.0119653	0.0384284	0.0100272	0.693421	0.0111343	0.0309811	RSU1;RSU1	10	16859530	Island
cg06529439	-0.0080048	0.0384284	0.00168796	0.899403	0.0100076	0.0040004	RPIA	2	88991002	Island
cg11769440	-0.00996196	0.0384284	0.00266278	0.774066	0.011252	0.00895162	TRIM39;HCG18;HCG18;TRIM39	6	30294255	Island
cg04871726	-0.00900789	0.0384284	-0.00218546	0.86594	-0.00436378	0.301198	NA	1	25348828	NA
cg27451230	-0.00760527	0.0384284	-0.00236103	0.776171	0.00550258	0.0953846	2013-09-11	4	77870891	Island
cg02611970	-0.0125405	0.0387993	0.00351369	0.905695	0.00905973	0.187901	NA	6	33313337	NA
cg03707169	0.0167135	0.0387993	-0.00289027	0.885648	-0.0101121	0.200265	FLI1;FLI1	11	128647051	NA
cg27079446	-0.0106073	0.0387993	-0.000658162	0.963577	0.0154553	0.000723933	TGIF1;TGIF1;TGIF1;TGIF1;TGIF1	18	3449844	Island
cg01402448	-0.0130472	0.0387993	0.000588284	0.966857	0.0155798	0.00320426	FAM54A;FAM54A	6	136571605	Island
cg16636271	-0.0104127	0.0387993	0.00234886	0.908886	0.010325	0.0258269	CITED2;CITED2;CITED2	6	139694487	Island
cg20376421	-0.00886353	0.0387993	0.00152351	0.929862	0.0116298	0.00504508	MYL6B	12	56546193	Island
cg14094333	-0.032731	0.0387993	0.0128544	0.686722	0.0515219	0.000273343	KLF3;KLF3;FLJ13197	4	38666051	Island
cg07552157	-0.00996997	0.0387993	-0.00269037	0.819668	0.0105788	0.017383	SR140	3	142720316	Island
cg12893361	-0.0116135	0.0387993	0.000966032	0.947034	0.010857	0.0137765	NA	12	122124854	Island
cg15768226	-0.00670097	0.0387993	-0.0014718	0.843056	0.00241402	0.473869	RBM38;RBM38	20	55965245	Island
cg05168200	-0.00881037	0.038944	0.00140521	0.890864	0.00571493	0.164889	MMP25	16	3096109	Island
cg21526150	-0.00868357	0.038944	0.00501095	0.582219	0.00167303	0.748868	JHDM1D	7	139875415	Island
cg09439054	-0.0276792	0.038944	0.00159468	0.96755	0.0169238	0.236618	AP1M2	19	10691954	Island
cg06810998	-0.00989368	0.038944	0.00508329	0.878695	-0.000427413	0.944322	SRRM2	16	2812492	Island
cg09964670	-0.00691701	0.038944	0.00023894	0.984517	0.0105518	0.000510423	TMEM146;LONP1	19	5720572	Island
cg01925393	-0.0104338	0.038944	0.00130467	0.918159	0.0108518	0.00957659	FUCA1	1	24194307	Island
cg16036305	-0.00571443	0.038944	0.00129458	0.863672	0.00197281	0.535326	TRIM33;TRIM33	1	115053835	Island
cg08545132	0.0139337	0.038944	-0.00192553	0.921377	-0.0114549	0.0457029	BRD4	19	15348803	Island
cg04508870	-0.0100083	0.038944	0.00645041	0.813605	-0.0012944	0.822856	NA	1	8298617	NA
cg03834023	0.0195002	0.038944	-0.0019643	0.949541	-0.00374673	0.746867	PREB	2	27356128	N_Shore
cg04215179	-0.0308644	0.038944	0.0140504	0.485856	0.0317995	0.0119085	C7orf46;C7orf46;C7orf46	7	23719682	Island
cg09090048	-0.0133447	0.038944	0.0102518	0.570856	0.0171656	0.00272522	VPS26B;NCAPD3	11	134093731	Island
cg04136484	0.0333402	0.0390313	-0.00448184	0.873419	-0.00216979	0.865005	TNRC6B;TNRC6B;TNRC6B	22	40589892	NA
cg23311195	0.0274657	0.0390313	-0.00212609	0.958701	-0.00825735	0.496683	DAZAP1;DAZAP1	19	1434935	Island
cg10824722	0.0362257	0.0390313	0.0156218	0.661528	-0.0512913	0.000723933	NA	1	206506826	NA
cg25581932	-0.0221509	0.0390313	0.00348122	0.935613	0.0367604	0.000465597	NA	17	7892150	N_Shore
cg23586394	-0.0192139	0.0390808	0.00101667	0.963508	0.0221188	0.00425315	RPL26	17	8286572	Island
cg22358236	-0.00955739	0.0390808	-0.00310504	0.871178	-0.00236395	0.671214	NA	11	62691452	Island
cg16899442	-0.0239019	0.0393742	0.00159972	0.975913	-0.0156181	0.118461	CCDC78;HAGHL;CCDC78;HAGHL	16	776458	N_Shore
cg08677375	-0.00538887	0.0393742	0.00145452	0.811449	0.0040593	0.172527	FAM150B;FAM150B	2	288113	Island
cg16062733	0.0289977	0.0393742	-0.00756849	0.83103	-0.0326478	0.00500446	KDM2B;KDM2B	12	121891558	S_Shore
cg16395120	0.0290171	0.0393742	0.0120402	0.748491	-0.0138186	0.350738	SSX3;SSX3	X	48217566	NA
cg07940793	-0.0114762	0.0393742	-0.00154908	0.902368	0.0133134	0.00441457	NPLOC4	17	79603854	Island
cg01275687	-0.0106331	0.0393742	-0.00747741	0.380087	0.00498618	0.380994	NEGR1	1	72748610	Island
cg05966498	-0.00989257	0.0393742	0.0133167	0.339978	0.0067522	0.189353	DAP;DAP	5	10761293	Island
cg19981660	-0.0171339	0.0393742	-0.00110071	0.946603	0.0222513	0.00337335	EP400	12	132434166	N_Shore
cg18800192	-0.00793645	0.0393742	-0.000662351	0.949947	0.00835529	0.0110084	ARHGEF1;ARHGEF1;ARHGEF1;ARHGEF1	19	42388471	Island
cg01084379	-0.0165482	0.0393742	0.000811966	0.977314	0.022761	0.00203478	MAML1	5	179160712	S_Shore
cg00722097	-0.0124904	0.0394789	-0.000178851	0.992352	0.0163119	0.00149581	AMD1;AMD1	6	111195976	Island
cg27340794	-0.022787	0.0397161	-0.00216302	0.943179	-0.00946354	0.334003	C6orf136;C6orf136;C6orf136	6	30614632	N_Shore
cg21300382	0.00820901	0.0397161	0.00323219	0.782328	-0.00471947	0.264171	NACC1	19	13248092	N_Shore
cg19598832	-0.0376726	0.0397161	-0.001512	0.975162	0.014083	0.41514	TCF3;TCF3	19	1646448	Island
cg02468154	0.0255283	0.0397161	0.00339593	0.900679	-0.0182731	0.0860902	HSD17B12	11	43755634	NA
cg04613165	-0.0128363	0.0397161	0.000423791	0.988361	0.00467441	0.264312	NA	16	33358227	S_Shore
cg10277268	-0.00511727	0.0397561	-0.00145651	0.792194	0.00551139	0.0107626	NA	16	30825733	Island
cg12990591	-0.0101172	0.0397561	0.00939134	0.580072	0.00917251	0.0393806	TNIP2;TNIP2	4	2757781	Island
cg26771998	-0.0349571	0.0397561	-0.024387	0.41399	0.048512	0.000985537	BMS1P4	10	75490334	Island
cg17478075	0.0173731	0.039759	0.00641613	0.795792	0.00459039	0.626524	NA	19	54597087	N_Shelf
cg04286438	0.0328654	0.039759	0.000531605	0.99343	-0.0281827	0.0814276	PUF60;PUF60;SCRIB;SCRIB;PUF60	8	144898672	S_Shore
cg19871494	-0.0109812	0.039759	-0.00361337	0.843766	0.00901946	0.0873359	AURKAIP1;AURKAIP1;AURKAIP1	1	1310280	Island
cg07284990	-0.00673774	0.0400275	-0.000337355	0.969343	0.000272545	0.955532	SIDT2	11	117050102	Island
cg01749142	-0.00712298	0.0400275	0.00151147	0.911902	0.00307679	0.390492	AKT1;AKT1	14	105262305	S_Shore
cg13107428	-0.00536578	0.0400275	-0.00116737	0.848953	0.00669424	0.0020401	DENND1B;DENND1B;DENND1B;DENND1B	1	197744541	Island
cg13939311	0.00974092	0.0400275	0.000901465	0.946603	-0.00399678	0.443489	PNPLA7;PNPLA7	9	140401437	Island
cg17322163	-0.00603089	0.0400275	0.000258545	0.982297	0.00848363	0.00139672	DAZAP2;DAZAP2;DAZAP2;DAZAP2;DAZAP2;DAZAP2	12	51632344	N_Shore
cg25042022	-0.00771809	0.0400275	-0.000201514	0.983636	0.00663779	0.0469178	UGP2;UGP2	2	64067760	N_Shore
cg05472420	-0.0204505	0.0400275	0.00122941	0.968223	0.0144491	0.126533	NA	3	75719158	Island
cg05977147	-0.00613642	0.0405801	-0.00280497	0.743258	0.00205618	0.576864	SLC35A1;SLC35A1	6	88182533	Island
cg03399598	-0.00922331	0.0410368	-0.00299981	0.794511	0.00268515	0.641137	GALNT7	4	174091002	Island
cg13719843	-0.00671146	0.0410368	0.00357932	0.662768	0.00630102	0.0403737	RPS5	19	58897798	Island
cg03331282	0.0169116	0.0410368	0.00593108	0.852834	-0.0127627	0.0897943	TFAP2E	1	36056567	NA
cg24027572	-0.00978293	0.0410368	-0.00283814	0.9571	0.00234913	0.677214	STAU1;STAU1;STAU1;STAU1;STAU1	20	47804943	Island
cg09352908	0.0171502	0.0410368	0.00579215	0.823956	-0.0234879	0.00203612	NA	3	37017749	NA
cg02843755	0.0101466	0.0410368	0.006074	0.853301	0.00677656	0.154465	CTDSPL;CTDSPL	3	37902570	Island
cg15441230	-0.00730202	0.0410368	0.0014566	0.830345	0.00746405	0.0375447	ELL3	15	44069583	Island
cg22128918	0.0306968	0.0410368	0.00664492	0.813201	-0.00561758	0.686778	ZBTB12	6	31869088	Island
cg22804502	-0.0108545	0.0410368	0.00261374	0.785688	0.0133505	0.00354923	CAGE1;CAGE1;CAGE1;CAGE1;CAGE1;CAGE1;RIOK1	6	7389831	Island
cg00753676	0.0299929	0.0410368	0.00678241	0.836334	0.00908058	0.461679	FLJ13197	4	38662991	N_Shore
cg24472218	-0.00690423	0.0410368	0.00207003	0.902009	0.00441234	0.190837	C7orf60	7	112579509	N_Shore
cg20769334	-0.0215226	0.0410368	0.0142648	0.452431	0.0346683	0.00835981	SBF1;SBF1	22	50913335	Island
cg10795676	0.0195417	0.0410368	0.0071385	0.89674	-0.0167468	0.0877368	BTN3A2	6	26370623	NA
cg06276084	-0.00768148	0.041087	-0.0011621	0.864404	0.000136327	0.976162	HGC6.3;HGC6.3	6	168377594	Island
cg10328259	0.0193008	0.041087	-0.00184779	0.952918	-0.0240215	0.00207716	TSSC1	2	3321226	Island
cg20189904	-0.00835298	0.0417068	0.00140771	0.906985	0.00913641	0.0147184	SRC;SRC	20	35974307	Island
cg05842370	-0.00849926	0.0417431	-0.00135725	0.872414	0.0105412	0.0042632	RANGAP1	22	41682224	Island
cg02183671	-0.00856356	0.0421797	-0.000227922	0.98768	0.00247026	0.581705	CD38;CD38	4	15779999	Island
cg27391037	-0.0160225	0.0423515	-0.00187782	0.922648	0.0162162	0.0210409	PEX26;PEX26;PEX26;PEX26	22	18560705	Island
cg24084504	-0.00871651	0.0427312	-0.00266698	0.702483	0.0106263	0.00432041	SHISA3	4	42399699	Island
cg18404039	-0.00959871	0.0427312	0.00089927	0.955305	0.00168506	0.781507	DDRGK1	20	3184938	Island
cg00252696	-0.0261515	0.0427312	0.00319098	0.919818	0.0349793	0.00201883	ZCCHC17;SNRNP40;SNRNP40	1	31769601	Island
cg13077517	-0.0137946	0.0427312	0.00016435	0.993269	0.0155732	0.00600781	STK35	20	2082435	Island
cg09019002	-0.0140954	0.0427312	0.000500661	0.977795	0.0190986	0.00135913	ARMC10;ARMC10;FBXL13;FBXL13;ARMC10;FBXL13;ARMC10;ARMC10;ARMC10	7	102715232	Island
cg17113216	-0.00669311	0.0427312	-7.63501e-05	0.994106	0.00832443	0.00592834	THAP9	4	83821792	Island
cg02979120	0.0198929	0.0428915	0.00807581	0.70952	0.00396079	0.725787	C16orf70	16	67180466	N_Shelf
cg14324694	-0.0314966	0.0428915	NA	NA	0.00471865	0.692386	NA	19	52099597	S_Shore
cg15262242	-0.00836027	0.0428915	-0.00102094	0.920533	0.00592649	0.136165	PHOSPHO1;PHOSPHO1	17	47301741	Island
cg20755651	0.0588965	0.0428915	0.0132427	0.850201	-0.0354741	0.0937239	SMOC2;SMOC2	6	168841574	Island
cg02862674	-0.00701476	0.0428915	-0.00273614	0.840124	0.00564036	0.0930695	TMEM151B	6	44238426	Island
cg10800280	-0.0168292	0.0428915	0.000671395	0.974225	0.0191011	0.00895162	CDKN1A;CDKN1A;CDKN1A;CDKN1A	6	36646508	Island
cg12073310	-0.00714622	0.0428915	-0.00194384	0.764825	0.000968371	0.842951	PAPOLA	14	96968614	Island
cg26434548	-0.0136335	0.0428915	-0.00227024	0.879461	0.016865	0.00368522	FAM40B;FAM40B	7	129074607	Island
cg27625732	0.0399002	0.0428915	-0.00179253	0.965849	0.00918409	0.571441	TBC1D13	9	131549075	N_Shore
cg00762468	-0.0189257	0.0428915	0.00531038	0.792217	0.0255583	0.00842874	POLR3K;SNRNP25	16	103568	Island
cg26353957	-0.00484569	0.0428915	-0.000167423	0.982509	0.004213	0.0925638	COMMD8	4	47465606	Island
cg06737004	-0.00766975	0.0428915	0.00483643	0.768751	0.00302006	0.501651	TRIM72	16	31226760	Island
cg19355881	-0.00983993	0.0428915	0.00115835	0.928488	0.0123703	0.00631359	UHRF1BP1	6	34759549	Island
cg23713156	-0.0200648	0.0428915	0.0147929	0.610308	0.019284	0.0309734	WDR45L;WDR45L	17	80606235	Island
cg01051642	-0.00644503	0.0428915	0.00113724	0.92182	0.00481393	0.112023	C1orf93	1	2517410	Island
cg18891210	-0.0214075	0.0428915	0.0237853	0.496067	-0.00202789	0.838794	ABLIM3	5	148560634	NA
cg26251429	-0.0206944	0.0428915	-0.000929434	0.973174	0.0312196	0.000535691	BRE;BRE;BRE;RBKS;BRE;LOC100302650;BRE	2	28113398	Island
ch.8.975024F	-0.00639904	0.0428915	0.00101345	0.954365	0.00342582	0.405611	GINS4	8	41396493	NA
cg17681447	0.0260151	0.0428915	0.00161894	0.965452	-0.0178008	0.0933782	CYTH3	7	6204302	Island
cg09386807	-0.0155454	0.0428915	-0.00253691	0.890556	0.0213642	0.00222146	RASSF1;RASSF1;RASSF1;RASSF1	3	50375496	Island
cg04576684	-0.00930141	0.0428915	-0.000555955	0.977343	0.0123483	0.0237543	ABHD8	19	17414284	Island
cg13182713	-0.0472226	0.0429044	0.00876885	0.884342	-0.021591	0.229985	UNK	17	73780396	N_Shore
cg14647877	0.0304784	0.043213	-0.00280662	0.948134	-0.0298997	0.00891469	CLIC1;DDAH2	6	31698698	S_Shore
cg12772613	-0.0260124	0.0433381	-0.0023668	0.964982	-0.00193624	0.84932	NA	10	2267540	NA
cg19484381	-0.0170899	0.0433381	0.00263155	0.902009	0.0193942	0.00463514	TRIM27	6	28890673	N_Shore
cg05755900	0.00755396	0.0433381	0.00116966	0.951781	-0.00505356	0.279697	PFDN6;WDR46;WDR46	6	33258515	S_Shore
cg22803211	-0.00715312	0.0433381	-0.000264165	0.975879	0.00743755	0.017913	OCIAD1;OCIAD1;OCIAD1;OCIAD1;OCIAD1;OCIAD1;OCIAD1;OCIAD1;OCIAD1	4	48833130	Island
cg19582256	-0.0123399	0.0433381	0.00173298	0.906258	0.0177094	0.00103313	PIM1	6	37137824	Island
cg15487600	-0.00567087	0.0433381	0.00297201	0.743678	0.00306378	0.324293	DPM3;DPM3	1	155113158	Island
cg22209105	-0.0100607	0.0433381	0.00344498	0.897717	0.000928556	0.892073	SNRPB2;SNRPB2	20	16710841	Island
cg27010076	-0.0155057	0.0433381	0.00741307	0.888036	-0.00207378	0.731408	MCC;MCC	5	112586110	NA
cg26618056	-0.0109341	0.0433381	0.00168749	0.928291	0.0139747	0.00543362	NA	16	25043323	Island
cg13446525	-0.00615706	0.0433931	0.00197889	0.808308	0.00459536	0.128173	NA	9	128170432	Island
cg15740054	-0.00434701	0.0437483	-0.00205954	0.690471	0.00487282	0.0185475	ADCK4;ADCK4	19	41221099	Island
cg01636799	-0.00804097	0.0440669	-0.00131886	0.935006	0.00789028	0.0431628	C6orf136;C6orf136;C6orf136;C6orf136;C6orf136;C6orf136	6	30615000	Island
cg27223183	-0.00981265	0.0443624	0.00178474	0.865175	0.00483416	0.342252	FAM82B;FAM82B	8	87520930	Island
cg24537688	-0.0568249	0.0444162	-0.00993541	0.848133	0.0045767	0.785234	NA	2	137250617	NA
cg06465160	-0.00508744	0.0444162	-0.000703367	0.927593	0.00413349	0.0876126	CLIC4	1	25071620	Island
cg13940160	-0.0146122	0.0444162	-0.00108617	0.970357	0.00888348	0.270343	ADNP;ADNP	20	49548413	Island
cg17738684	-0.0202965	0.044733	0.00757413	0.769092	-0.00831578	0.349282	IL1RL1	2	102927278	NA
cg04413644	-0.00846291	0.044825	-0.00262418	0.846725	0.00167267	0.77665	NA	1	9242184	Island
cg03149093	-0.0099906	0.044825	-0.00314363	0.813329	0.00677031	0.187191	ZNF700;ZNF700	19	12035973	Island
cg02205746	-0.0228437	0.044825	-0.000484156	0.987502	0.0347281	0.000506449	KCTD5	16	2732724	Island
cg22179510	-0.00567265	0.044825	0.00056975	0.957409	0.00599153	0.447239	PTPRK;PTPRK	6	128842013	Island
cg25228510	-0.0108271	0.044825	0.00490231	0.818655	0.0122338	0.0204653	CDK1;CDK1;CDK1;CDC2;CDK1;CDK1;CDK1;CDK1	10	62538235	Island
cg09428681	-0.0231698	0.0451496	0.00560983	0.748543	-0.00309139	0.583769	LRIT3	4	110793399	NA
cg03475660	0.00384536	0.0451496	-0.000747558	0.932987	-0.000853735	0.583135	TMEM231;TMEM231;TMEM231	16	75590309	Island
cg18080670	-0.00731734	0.0453264	-0.00172112	0.832762	0.00282052	0.47151	ACTB	7	5569112	Island
cg03032015	0.0355804	0.0455254	-2.85562e-05	0.999256	-0.0304899	0.0259677	NA	1	142618752	Island
cg06905970	-0.0177997	0.0455454	0.00331033	0.862738	0.0259045	0.000661955	ADCK4;ADCK4;ITPKC	19	41222748	Island
cg26317405	-0.00389506	0.0455454	0.0024841	0.464985	-8.91606e-05	0.978281	ATPGD1;ATPGD1	11	67188521	Island
cg18268492	-0.00943483	0.0455564	0.00532026	0.696631	0.0132031	0.00122133	PGAM1	10	99185986	Island
cg22988483	-0.00724905	0.0455564	6.73765e-05	0.995166	0.0107061	0.00074304	ITPK1;ITPK1;ITPK1	14	93581567	Island
cg16753134	0.00776399	0.0455564	0.000507806	0.966415	2.73926e-06	0.999566	SPG7;SPG7	16	89584924	N_Shelf
cg23819836	-0.0153882	0.0455564	-0.000755521	0.968835	0.0230699	0.000723933	DTNBP1;DTNBP1;DTNBP1;DTNBP1;DTNBP1;DTNBP1	6	15663134	Island
cg11172682	0.0267673	0.0455564	0.00645706	0.821188	-0.0134597	0.264312	ANXA6;ANXA6	5	150485006	NA
cg24128590	0.00864863	0.0455564	-0.00166173	0.881457	-0.00369263	0.522633	C14orf43;C14orf43	14	74185274	N_Shore
cg25010622	-0.0114218	0.0455564	-0.00274615	0.729043	0.0127383	0.0101345	EIF2S2	20	32700257	Island
cg17220960	0.0134179	0.0461536	-0.0104357	0.324918	-0.0118456	0.0485586	NA	12	132284512	Island
cg19722181	-0.0069969	0.0461536	0.0023101	0.814746	0.00771087	0.0221357	MDM2;MDM2;MDM2;MDM2;MDM2;MDM2;MDM2;MDM2;MDM2;MDM2;MDM2;MDM2;MDM2;MDM2	12	69202047	Island
cg04117832	-0.0156806	0.0461536	0.000235669	0.992108	0.0214721	0.00153932	ARL5A;ARL5A;ARL5A	2	152685230	S_Shore
cg16050237	-0.0137659	0.0461573	0.00405201	0.889628	-0.00586758	0.388132	SNORD115-10;SNORD115-42	15	25491792	NA
cg21575187	-0.00922075	0.0461573	-0.00353671	0.74031	0.00803544	0.0663518	RMND5B	5	177558253	Island
cg19484299	0.0178247	0.0461708	0.0135822	0.757477	-0.0120248	0.288617	MSL3L2	2	234775274	N_Shore
cg18068487	-0.0260698	0.0463837	-0.00128416	0.970378	-0.0022451	0.897713	FASTK;TMUB1;TMUB1;FASTK	7	150778340	Island
cg21815536	-0.00840653	0.0467925	-0.00277015	0.751996	0.0101627	0.00590058	SEPT7;SEPT7	7	35840623	Island
cg00987534	-0.047926	0.0468851	0.00867862	0.872541	-0.0469185	0.0521789	NA	7	73207968	NA
cg07589166	-0.00562234	0.0471504	-0.000156799	0.987065	0.00650118	0.00800056	JUNB	19	12902806	Island
cg03361557	-0.012133	0.0473609	0.000296782	0.986633	0.0179574	0.000846473	ATP13A1;ATP13A1	19	19774500	Island
cg15628586	-0.0297507	0.0474565	-0.00478902	0.866694	0.01476	0.110581	NA	4	176068206	NA
cg18072038	-0.0295044	0.0474565	NA	NA	0.000339817	0.976885	NA	14	21243205	NA
cg10968554	-0.00672832	0.0474565	-0.00498441	0.729979	-0.000110591	0.984177	DUSP15;DUSP15;DUSP15	20	30448912	N_Shore
cg09623457	-0.00975427	0.0474565	0.00264304	0.851785	0.0132608	0.00295105	ABCC5;ABCC5;ABCC5;ABCC5	3	183735666	Island
cg13831124	-0.0167817	0.0474565	0.0109908	0.726351	-0.00557888	0.529187	DNPEP	2	220253143	S_Shore
cg03674076	-0.0243279	0.0475951	0.0299986	0.23743	0.0209976	0.0522203	CSNK2A1;CSNK2A1;CSNK2A1	20	524243	Island
cg04184716	0.0056693	0.047709	-0.00338087	0.87479	0.000885978	0.641202	NA	14	75084887	NA
cg16994506	-0.0051229	0.047709	0.00497931	0.373975	0.00628007	0.00969205	CCND2	12	4383724	Island
cg14880527	0.0114968	0.047709	0.00364337	0.798739	-0.0110715	0.0424605	ANXA11;ANXA11;ANXA11	10	81921745	NA
cg12943317	-0.0323388	0.047709	NA	NA	0.00439792	0.766053	HAVCR1;HAVCR1	5	156479607	NA
cg11105980	-0.0194556	0.047709	0.000875869	0.975037	0.0266821	0.00103313	RFXAP;RFXAP	13	37393381	Island
cg03674660	-0.0218524	0.047709	-0.00203687	0.959648	0.000348028	0.968694	SMOC2;SMOC2	6	168844698	S_Shore
cg00995911	-0.0109241	0.047709	-0.000595832	0.968861	0.0145872	0.0020783	ZNF180	19	45004602	Island
cg16177805	-0.0119344	0.047709	-0.00382768	0.808821	-0.00276746	0.657888	NA	2	242887778	NA
cg20719304	-0.0485349	0.0478535	NA	NA	-0.0141961	0.375064	NA	12	108803809	NA
cg00304695	-0.0103254	0.0478535	0.00109795	0.933988	0.00595619	0.323478	USP10	16	84733199	Island
cg27090029	0.00629915	0.0478535	0.00222336	0.744015	0.0015383	0.694791	ARAP1;ARAP1;ARAP1	11	72408394	Island
cg24084481	0.0133766	0.0478535	-0.00275455	0.83903	-0.00561582	0.410517	SND1;LRRC4	7	127669504	N_Shore
cg23200970	-0.00625035	0.0480064	0.00306243	0.74166	0.00715635	0.00805762	ELOVL6;ELOVL6	4	111119917	Island
cg08818009	0.0361349	0.0480064	0.00850464	0.720938	-0.0488901	0.00104946	ZNF609	15	64885241	NA
cg08553284	-0.025689	0.0480064	0.00078919	0.983621	0.0331121	0.0019982	CCND2	12	4381997	Island
cg12054521	-0.00714087	0.0480064	0.00754043	0.306658	0.00401399	0.243277	KIF26B	1	245318229	Island
cg27660920	-0.00900423	0.0480064	-0.00155509	0.908142	0.00759958	0.0851302	FAM83D	20	37554817	Island
cg25350635	-0.0171844	0.0481045	0.00818676	0.740295	0.0232221	0.00136737	ADCY6	12	49182847	N_Shore
cg13402292	0.0211757	0.0481045	0.00512487	0.899312	-0.028225	0.00256486	NA	21	37667921	Island
cg14562394	-0.0680604	0.0481045	0.0127938	0.823932	0.0079606	0.82931	NA	4	117851367	S_Shelf
cg03939875	-0.00905582	0.0481045	-0.00241197	0.822744	0.0122231	0.00295837	AKR1A1;AKR1A1;AKR1A1;AKR1A1	1	46016565	Island
cg16207528	0.0342621	0.0481045	0.0102803	0.723018	-0.0311263	0.0221418	CDC14C	7	48964051	Island
cg06679990	0.0325283	0.0481045	0.00341839	0.924364	0.00971361	0.452087	GLI1;GLI1;GLI1	12	57863266	NA
cg19018709	0.0335492	0.0481045	-0.00660826	0.843118	-0.000885537	0.970454	C10orf95	10	104211388	S_Shore
cg23668004	-0.00736716	0.0481697	-0.000780253	0.93722	0.00835296	0.00798968	FOXK1	7	4784903	Island
cg05982929	-0.00689016	0.0481697	0.00316808	0.763206	0.00949372	0.00403432	GPSM3;NOTCH4	6	32163523	Island
cg20345840	-0.00550213	0.0488251	-0.00217301	0.730494	0.0054262	0.0595175	SLC2A1;SLC2A1	1	43424417	Island
cg18371636	0.0268798	0.0491712	-0.00201661	0.946183	-0.030634	0.0135319	POM121C	7	75067510	N_Shelf
cg02684603	-0.0112249	0.0492935	-0.00140215	0.907992	0.0116743	0.0253835	PIGY;PIGY	4	89445054	Island
cg11090202	0.0112002	0.0492935	0.0055989	0.915895	0.00574694	0.28939	NA	12	133021713	N_Shore
cg00017002	-0.00860429	0.0492935	0.00244919	0.867902	0.00313648	0.524028	PGBD1	6	28249251	Island
cg22438603	-0.0133417	0.0493415	-0.000931698	0.96838	0.0208591	0.0008417	SLC12A2;FLJ33630	5	127418940	Island
cg07136949	0.0313284	0.0493415	-0.00554289	0.886838	-0.0447603	0.000838711	MGC26597	6	7986672	Island
cg09785847	0.00853212	0.0493415	0.00223525	0.914511	0.00325793	0.390506	NA	16	11890597	Island
cg00834536	-0.0334427	0.0493415	-0.00322221	0.94039	-0.00672167	0.767571	ADCY9	16	4013537	N_Shore
cg17445157	-0.0444198	0.0493657	-0.00547045	0.899124	-0.0094998	0.134891	TIMD4;LOC100286948;TIMD4	5	156351266	NA
cg05719672	-0.00767273	0.0493974	0.00122525	0.88754	0.0103603	0.00527189	MAN2A2	15	91446576	Island
cg01690366	-0.00548174	0.0494252	0.000381927	0.962548	0.00282983	0.330342	PIP4K2B	17	36956315	Island
cg15216925	-0.0107837	0.0494252	0.0257965	0.232884	0.00312953	0.637302	CNOT6;CNOT6	5	179921655	Island
cg02851203	0.0101933	0.0494252	0.00358152	0.794511	0.00323472	0.557478	SSBP3;SSBP3;SSBP3	1	54808689	NA
cg18571126	0.0267844	0.0494252	0.00569459	0.864167	0.00757051	0.504202	BAHD1	15	40747005	NA
cg26091304	-0.0614686	0.0494252	0.0061373	0.880905	0.00356183	0.848621	NA	2	129183397	NA
cg21509889	-0.0685581	0.0494252	-0.00634192	0.889804	-0.0209949	0.418623	FBXO39	17	6683446	S_Shelf
cg05300230	0.0125531	0.0494252	-0.00450166	0.834952	-0.00472416	0.3896	TTC27	2	32853069	Island
cg00182256	-0.0232914	0.0494252	-0.0102211	0.520183	-0.00792586	0.502173	NA	22	49376518	Island
cg12784241	-0.0066529	0.0494252	-0.000981656	0.924152	0.00785257	0.0138312	SYNJ2	6	158402508	Island
cg25756398	-0.016527	0.0494252	0.00242372	0.9077	0.0207477	0.00639184	C11orf54;TAF1D;TAF1D	11	93474621	Island
cg19760464	-0.0246437	0.0494252	-0.000153747	0.996806	0.00217408	0.854148	AJAP1;AJAP1	1	4835412	S_Shelf
cg15164871	-0.0159887	0.0495731	0.000819657	0.969278	0.0210033	0.0040961	VPS37B	12	123380523	Island
cg15457274	-0.00541713	0.0495731	-0.00210599	0.544067	0.00636443	0.0183226	TINF2;TINF2	14	24712064	S_Shore
cg04953579	-0.00805467	0.0495731	-0.00403244	0.665367	0.00713587	0.120926	RHEB	7	151216578	Island
cg03558408	-0.00799992	0.0495731	0.0170639	0.254582	0.0037802	0.379458	C5orf24;C5orf24	5	134181967	Island
cg08857351	-0.0279898	0.0495731	0.000209066	0.99569	-0.00460829	0.757219	FBXO21;FBXO21	12	117627450	N_Shore
cg13683219	0.0100835	0.0495731	0.00618571	0.686719	-0.00504947	0.41337	SCAMP4	19	1920965	Island
cg17823076	-0.0125645	0.0495731	-0.000700684	0.968975	0.0192914	0.000663491	ZNF740;CSAD	12	53574937	Island
cg18416096	0.0286847	0.0495731	0.00294324	0.94223	-0.020441	0.0504632	SYNPO;SYNPO;SYNPO;SYNPO	5	150029342	Island
cg04402633	-0.0147336	0.0495731	-0.00344388	0.87151	0.0283494	6.9327e-05	CDKN1C;CDKN1C;CDKN1C	11	2907113	N_Shore
ch.7.114165642F	-0.00695469	0.0495731	0.000404326	0.980637	0.00601248	0.0799712	NA	7	114378406	NA
cg25923284	-0.013765	0.0495731	0.00551078	0.7385	0.0105889	0.145253	CTPS2;CTPS2;CTPS2	X	16730835	Island
cg05577902	-0.00992305	0.0495731	-0.0024589	0.82047	0.0100872	0.0264888	GRID2IP	7	6576152	Island
cg16608291	-0.0144921	0.0495731	0.0144566	0.770975	-0.00793478	0.324927	IMPG1	6	76762173	NA
cg15471079	-0.00610734	0.0495731	-0.000386855	0.957436	0.0034755	0.328565	HERC5;HERC5	4	89378292	Island
cg06756667	-0.00629983	0.0495731	0.0025631	0.721504	0.00128549	0.749707	DSTYK;DSTYK	1	205180740	Island
cg03322670	-0.00478694	0.0495731	-0.000472173	0.927864	0.00311857	0.200065	LASP1	17	37025927	Island
cg21819984	0.0916406	0.0495731	0.0378182	0.654045	0.0461655	0.347541	LASS3	15	101084507	Island
cg06336871	0.0198629	0.0495731	0.0073348	0.670319	-0.00899445	0.422132	NA	15	44544385	NA
cg01591470	-0.00839099	0.0495731	-0.00124753	0.903192	0.0110451	0.00376883	CTAGE5;CTAGE5;CTAGE5;CTAGE5	14	39736043	Island
cg26486377	-0.00473416	0.0495731	0.000238563	0.964708	0.00420917	0.07076	RNPS1;RNPS1	16	2318312	Island
cg07812289	0.0217854	0.0495731	0.00261302	0.928052	-0.000975937	0.951517	MGRN1;MGRN1;MGRN1;MGRN1	16	4731718	Island
cg08711118	-0.012678	0.0497315	-0.00199983	0.973657	-0.00264754	0.537946	TXNRD3IT1	3	126327472	NA
cg04090599	-0.00628996	0.0497315	0.000515627	0.942157	0.00505668	0.103261	SPG21;SPG21;SPG21	15	65281881	N_Shore
cg03022552	0.0142092	0.0497315	0.000652713	0.987643	-0.014257	0.0559089	ZNF431	19	21324130	NA
cg14783567	-0.00872991	0.0497315	-0.000426277	0.97385	0.0107414	0.00615879	NA	1	244211067	Island
cg00114008	-0.00757271	0.0497315	0.0140996	0.381342	0.00465558	0.264772	PIGV	1	27114423	Island
cg12315363	-0.0106348	0.0497315	0.00165629	0.953472	0.0121697	0.0175301	TAF15;TAF15	17	34136012	Island
cg02431780	-0.0224303	0.0497315	0.000135281	0.996304	-0.00670432	0.443939	NA	5	42971223	NA
cg10217767	0.0207582	0.0497315	-0.0108074	0.768713	-0.0298172	0.000651225	DDX11;DDX11;DDX11	12	31256838	NA
cg25833238	-0.0106528	0.0497315	-0.000799833	0.958543	0.017154	0.000457189	FBXO5;FBXO5	6	153304325	Island
cg16189024	-0.006887	0.0497315	0.00130961	0.876074	0.00686701	0.048527	NFKBIZ;NFKBIZ	3	101568236	Island
cg13402217	-0.0174143	0.0497315	0.00439629	0.894828	0.0241299	0.000985472	SNX27	1	151584375	Island
cg06888942	-0.00894237	0.049787	-0.000370271	0.975022	0.0114725	0.00568846	NA	13	45492549	NA
cg19036016	-0.0181617	0.332529	-0.180351	8.06011e-05	-0.0663453	0.0182362	NA	7	151077005	N_Shore
cg01533966	0.022017	0.602369	0.120815	8.06011e-05	0.0309933	0.517691	LRRC8D;LRRC8D	1	90363165	NA
cg25980388	-0.00425019	0.309771	-0.0835614	0.000341825	-0.0124091	0.0941025	NA	1	5870397	NA
cg09491897	-0.00384285	0.273485	-0.0408914	0.000341825	-0.00915176	0.0913081	RPTOR;RPTOR	17	78935269	Island
cg26506779	-0.00235093	0.508241	-0.0809406	0.000362256	-0.0165694	0.0107084	CHRNA2	8	27320982	Island
cg21304757	0.00142792	0.821652	-0.0590394	0.000362256	-0.0116638	0.137292	ZSCAN22	19	58850414	NA
cg15807035	0.000972005	0.799167	0.0536307	0.000372639	0.0118679	0.0411922	RAB33B	4	140374443	Island
cg22791904	-0.00295069	0.739901	-0.0667542	0.000372639	-0.0283737	0.00838443	LPHN1;LPHN1	19	14273676	Island
cg11106060	-0.00245572	0.538962	-0.0991507	0.000403298	-0.0112908	0.0641108	TRPV1;TRPV1;TRPV1	17	3500417	NA
cg06450634	-0.00681489	0.569995	-0.0883371	0.000451314	-0.0261241	0.0329547	NA	16	30430044	S_Shore
cg17184326	-8.92337e-05	0.981572	-0.0258904	0.000451314	-0.00611806	0.112681	EGFL8	6	32134629	Island
cg20898305	0.00572026	0.194998	-0.0618226	0.000451314	-0.0157243	0.00587648	TSSC1	2	3215160	NA
cg21029201	-0.00104815	0.843147	0.0803935	0.000471349	0.015758	0.0277525	HIST1H4A	6	26022192	Island
cg02423014	-0.00311535	0.659282	-0.0550029	0.000471349	-0.0045632	0.406933	SNX1;SNX1;SNX1	15	64404647	NA
cg08484080	-0.00758985	0.344745	-0.100013	0.000471349	-0.0296796	0.0487406	PRKCZ	1	1986139	S_Shelf
cg22157769	-0.00178383	0.589893	-0.0201716	0.000471349	-0.00473979	0.249796	SPPL2B;SPPL2B	19	2354440	Island
cg27149093	-0.0066864	0.723577	-0.211353	0.000471349	-0.0521761	0.0791256	SLC41A2;SLC41A2	12	105322376	NA
cg10782349	0.00895336	0.216239	0.0336195	0.000482814	0.0201611	0.00494078	ZNF701;ZNF701	19	53073577	Island
cg07750813	-0.00220789	0.89886	-0.0878637	0.000494807	-0.038484	0.0076913	RNGTT	6	89378142	NA
cg00346244	-3.3975e-05	0.997642	-0.0977692	0.000916147	-0.00942241	0.399386	ZCCHC14	16	87468226	NA
cg24475016	-0.0217795	0.113128	-0.0861263	0.000983997	-0.023942	0.173625	NA	11	37453261	NA
cg13985252	-0.00766063	0.187932	-0.15373	0.00104072	-0.0103064	0.319474	TEX101;TEX101	19	43918371	N_Shore
cg14108327	0.000883357	0.840304	-0.0539788	0.00104072	-0.010437	0.0233186	GAK	4	890186	N_Shelf
cg07124492	-0.00335118	0.254576	-0.0535541	0.00104072	-0.00533468	0.332003	NA	10	772600	S_Shore
cg00088691	-0.00145465	0.457815	-0.0115156	0.00104099	-0.00211071	0.377119	SNX29	16	12620513	NA
cg16935370	0.00010466	0.994861	0.0402678	0.00125945	0.00651347	0.600094	KIF4B;KIF4B	5	154393281	NA
cg20434152	-0.016059	0.163581	-0.0813654	0.00130647	-0.00399659	0.82363	CAMTA1	1	7120926	N_Shore
cg22764341	0.00054113	0.971082	0.10532	0.00146295	0.0153918	0.294334	ATP10D	4	47487088	NA
cg11175310	-0.00249325	0.511616	0.0161651	0.00146295	0.00944161	0.0851302	RSU1;RSU1	10	16859107	Island
cg02283353	-0.00144593	0.675981	-0.0308117	0.00158336	-0.00729288	0.181127	POLRMT	19	622406	Island
cg05115233	-0.00292622	0.319705	-0.0486196	0.00159418	-0.00175297	0.73414	RASA3	13	114774837	Island
cg23868143	0.00159167	0.74565	-0.055205	0.00174961	-0.00932109	0.154971	AP1G2	14	24034829	N_Shore
cg02008279	-0.00358481	0.847208	-0.0765347	0.00174961	-0.0362247	0.0119614	NA	5	19288674	NA
cg09988752	-0.00199065	0.411351	-0.0304571	0.00191496	-0.000874105	0.833924	NA	8	156476	NA
cg00933224	0.00113608	0.756785	-0.0540504	0.00191496	-0.0048312	0.239769	GPR75;LOC100302652	2	54085310	N_Shore
cg03312251	-0.00253036	0.51289	-0.0280389	0.00266124	-0.00930265	0.0728408	ADAM8;ADAM8;ADAM8	10	135086871	N_Shelf
cg24223887	0.000353104	0.940697	-0.0445462	0.00292152	-0.00253367	0.603839	NA	6	159342968	NA
cg01840803	0.00433012	0.372238	-0.0273609	0.00292152	-0.00373809	0.544491	FLJ45244;DICER1	14	95624345	S_Shore
cg26030470	-0.0112741	0.129847	-0.0278637	0.00292152	-0.00324394	0.645828	PLEKHG5	1	6566138	NA
cg23632389	-0.000511078	0.784828	-0.0315859	0.00312418	-0.00308215	0.204182	ASPSCR1	17	79953908	S_Shore
cg09362543	-0.0037089	0.260608	-0.0248747	0.00334513	-0.00642203	0.120434	PODN	1	53544301	Island
cg22622425	0.00746806	0.311048	-0.0447113	0.00347651	-0.00725333	0.448318	FASN	17	80037106	Island
cg02374207	-0.00121873	0.866224	-0.054146	0.00385306	-0.00428309	0.456069	MACROD1	11	63852804	Island
cg00447469	-0.00454098	0.367213	-0.0491811	0.00442519	-0.0142808	0.0363078	TFDP1;TFDP1	13	114251707	NA
cg02069723	-0.00229913	0.845568	-0.0435308	0.00447844	-0.0144304	0.276251	PKHD1;PKHD1	6	51846674	NA
cg26604191	-0.000973101	0.74193	-0.0247904	0.00515946	-0.00703607	0.0349245	TNRC18	7	5372559	Island
cg04420547	-0.00095239	0.827329	-0.0339321	0.00515946	-0.00364974	0.410062	PC;PC;PC	11	66676295	NA
cg05556276	0.00477908	0.579032	0.0361	0.00535843	0.00796907	0.419175	MEST;MEST;MEST;MESTIT1	7	130132161	Island
cg15981451	-0.00518982	0.173777	-0.0726809	0.0059717	-0.00501529	0.337176	NA	19	32147575	NA
cg15891076	0.00532912	0.788319	0.0465762	0.00601778	0.00389132	0.878573	NA	10	65930618	Island
cg01863613	0.00538208	0.49031	0.0324394	0.00601778	0.00813149	0.576163	CCDC55;MIR423	17	28443583	N_Shore
cg04078921	-0.00218778	0.36438	0.0353286	0.00632104	0.00287302	0.427013	HIST1H4H	6	26285441	Island
cg21164369	-0.0030654	0.20865	-0.00806015	0.00633396	-0.000889419	0.666319	REXO1L2P	8	86840929	S_Shore
cg09605111	-0.00324305	0.746779	0.0308725	0.00633396	0.0116391	0.245771	NUP50;NUP50;NUP50	22	45560051	Island
cg20617583	-0.00386786	0.735473	0.0293278	0.00640402	0.00211496	0.859307	NRGN;NRGN	11	124609317	N_Shore
cg26287741	-0.0103357	0.309057	-0.0381961	0.00666841	-0.00547729	0.58818	NHSL1	6	138867125	NA
cg23513252	0.00054951	0.856608	-0.0103466	0.00666841	-0.000495316	0.902937	UPP1;UPP1	7	48147044	NA
cg12449852	-0.0288188	0.103047	-0.0717584	0.00666841	-0.00165241	0.83061	LCE1B;LCE1B	1	152785473	NA
cg02543506	-0.00728661	0.627992	-0.0796339	0.00788662	-0.00662405	0.707503	FAM83C	20	33876594	N_Shelf
cg07016060	-0.00147622	0.635044	-0.0759905	0.00788662	-0.00488231	0.213639	INPP5A	10	134505029	Island
cg13360871	-0.00167592	0.849468	0.0259905	0.00788662	0.00815947	0.368831	PPP1R14B	11	64013991	Island
cg08223945	-0.00763473	0.110863	-0.10268	0.00837683	-0.0124273	0.108861	NA	7	151829665	S_Shore
cg15230030	0.00206794	0.73888	-0.0607584	0.00837683	0.00104694	0.909178	RGS12;RGS12	4	3365414	Island
cg21059665	-0.000989885	0.662794	-0.0317447	0.00862837	-0.00107317	0.748333	ING5	2	242662523	N_Shore
cg19290577	0.0217044	0.143843	0.101127	0.010787	0.0148245	0.263517	NA	10	119590573	NA
cg06750292	-0.00377657	0.803426	0.0308227	0.0109507	0.00643351	0.607864	SHISA4;SHISA4	1	201857296	NA
cg05292501	-0.0120202	0.257428	0.0346995	0.0114581	0.0163281	0.194498	FANK1	10	127585087	Island
cg14982575	-0.00536597	0.326583	-0.0252957	0.0114581	-0.00726781	0.110772	NA	2	5465874	NA
cg16702313	-0.0124554	0.482337	0.0336057	0.0114643	-0.0038104	0.890232	C14orf43	14	74251926	N_Shore
cg21300122	-0.00654299	0.346445	-0.0465771	0.0116688	-0.00813384	0.17304	C1orf183	1	112284627	S_Shore
cg10084370	-0.00158991	0.747811	-0.0704295	0.0117485	-0.00574304	0.342669	NA	13	44979155	NA
cg21333217	0.00704059	0.633657	-0.0668137	0.0122192	0.00921054	0.606599	PLXND1	3	129277321	NA
cg23190402	-0.00861249	0.431311	-0.037436	0.0122192	-0.0199351	0.0488255	CLEC4GP1	19	7851657	N_Shore
cg02086174	-0.011267	0.661574	0.0559776	0.012698	0.0060949	0.865518	C14orf143	14	90358168	Island
cg09085501	0.00527643	0.182558	-0.0200472	0.0131024	-0.00940576	0.0447169	NCOR2;NCOR2	12	124968396	NA
cg22741653	-0.00424214	0.201274	-0.0458435	0.0149476	-0.00173952	0.73389	NA	2	202890752	NA
cg06674062	0.00478885	0.663261	0.0511481	0.0156875	0.00752928	0.559783	SGCE;PEG10;PEG10;PEG10;SGCE;PEG10;SGCE	7	94285887	Island
cg03731251	-0.00537256	0.443141	-0.127326	0.0170516	-0.017371	0.157763	TOMM20;SNORA14B	1	235292703	S_Shore
cg03302378	0.00300304	0.410331	-0.0329567	0.0176306	-0.00655188	0.126797	NA	15	31745648	Island
cg01987962	0.0055013	0.367679	0.0268678	0.0177333	0.0053274	0.535792	NA	9	132081735	N_Shore
cg05705366	-0.00422583	0.440688	-0.0166185	0.0178043	0.00581413	0.494328	SNX18;SNX18;SNX18	5	53813915	Island
cg17165990	-0.00148942	0.791424	-0.0362912	0.0202918	-0.0121399	0.114676	CILP2	19	19656778	Island
cg23140076	-0.000645735	0.951945	-0.0278519	0.0217346	-0.00910492	0.337045	NA	10	46219381	N_Shelf
cg02988046	-0.00306914	0.302028	-0.0102021	0.0286828	0.000149016	0.980138	EGLN1;EGLN1	1	231557915	Island
cg27431396	0.00644391	0.349883	0.0238577	0.0286828	0.00366238	0.69618	C20orf144;NECAB3;NECAB3	20	32250213	N_Shore
cg04528554	-0.000323688	0.970677	-0.0322724	0.0286828	-0.000798207	0.945364	PIP5K1C	19	3632979	NA
cg07103618	0.00923923	0.193829	-0.0576755	0.0310189	-0.0163992	0.0540563	GJC2	1	228337366	NA
cg04912566	-0.0051573	0.439178	-0.0278	0.0310189	0.00020598	0.987346	TFCP2;TFCP2	12	51566379	N_Shore
cg19243391	-0.00103284	0.948912	-0.0597151	0.0311485	-0.00255502	0.883834	EIF4B	12	53400895	Island
cg20932644	-0.015472	0.206205	0.0235839	0.0311485	0.0376372	0.00393971	NA	6	28741316	NA
cg26039926	0.000984878	0.861656	0.0228545	0.0311485	-2.73648e-05	0.99736	USP9X;USP9X	X	40945750	S_Shore
cg27540038	-0.0145827	0.10049	-0.075797	0.0323127	-0.00832317	0.166713	NA	15	71385496	NA
cg10991175	0.000773208	0.968106	0.0351253	0.0339353	-0.0204803	0.175227	INS-IGF2;INS-IGF2;INS	11	2182300	NA
cg05265042	0.00726414	0.325054	0.0140932	0.0342518	-0.00132337	0.83858	NA	14	102030999	Island
cg21308826	0.000176317	0.990952	0.0314058	0.0342518	-0.00314216	0.846696	TRAPPC2;OFD1;TRAPPC2;TRAPPC2;TRAPPC2;TRAPPC2;TRAPPC2	X	13752670	Island
cg05937445	-0.00721848	0.518344	0.0340549	0.0342518	-0.00650247	0.46895	C1orf86	1	2135589	N_Shore
cg07813460	0.001145	0.815612	-0.0263525	0.0342518	-0.00485645	0.304586	SEMA4G;MRPL43;MRPL43;MRPL43	10	102743097	N_Shelf
cg05760417	0.000825982	0.972114	0.0518439	0.0342518	0.010545	0.647929	AHCTF1;AHCTF1	1	247094694	Island
cg20691617	-0.00661195	0.631039	0.0317708	0.0342518	0.011899	0.406054	NA	2	85142974	NA
cg25103419	0.000609712	0.896956	-0.0245151	0.0343326	-0.00178861	0.734105	ERC1;ERC1;ERC1;ERC1;ERC1	12	1391371	NA
cg12648523	0.000689781	0.868369	0.0136965	0.0343326	-0.00346232	0.423377	ERBB2;ERBB2	17	37884314	N_Shelf
cg00389276	0.0405375	0.244284	0.0804145	0.0343326	0.0338103	0.508466	FAM9C	X	13062862	NA
cg12442899	-0.0183588	0.268231	0.0390602	0.0351507	0.0438575	0.0088939	DDAH2;DDAH2	6	31698007	Island
cg18908681	-0.00381126	0.878334	0.0412391	0.0352923	0.0116108	0.638179	AP3S1;AP3S1;ATG12	5	115177683	Island
cg21985132	-0.00519998	0.651648	0.0232893	0.0354474	0.00157298	0.925247	SFRS6;SFRS6	20	42086626	Island
cg12244288	-0.0289947	0.0968612	-0.0377918	0.0368218	-0.0112477	0.408543	BMPER	7	34118935	S_Shore
cg27185423	-0.0122017	0.104091	-0.0487553	0.0369474	-0.00118059	0.869409	NA	15	62541101	NA
cg00115102	0.0139552	0.131728	0.0269454	0.0369474	0.0065771	0.579497	LOC96610	22	22652334	NA
cg18013921	-0.0503177	0.0997432	0.0641009	0.0393273	-0.00942893	0.7728	ODZ2	5	167690914	S_Shore
cg04305427	-0.000948701	0.640924	-0.00785582	0.0393273	-0.0008225	0.783398	KIFC3;KIFC3;KIFC3	16	57794811	Island
cg03014589	-0.0177737	0.268156	-0.0515626	0.0393273	-0.0253927	0.277882	NA	8	144965836	N_Shore
cg04680833	0.000965445	0.832591	0.00988395	0.0393273	0.0105215	0.00887948	NUBP2;SPSB3	16	1832754	Island
cg00577030	0.00120676	0.758438	0.0150587	0.0395459	0.0057818	0.135457	TPD52L2;TPD52L2;TPD52L2;TPD52L2;TPD52L2;TPD52L2	20	62496404	Island
cg11759644	-0.00470362	0.178856	-0.0111702	0.0415889	0.00332911	0.493451	RNF138;RNF138	18	29673246	Island
cg24482544	-0.00438732	0.762849	0.0263871	0.0427326	-0.0109616	0.599215	VANGL2	1	160371455	S_Shore
cg07193309	0.0012541	0.962696	0.0443872	0.0439214	0.00651729	0.799939	NA	X	118404900	N_Shelf
cg09451549	0.00929063	0.205519	0.0261022	0.0469579	0.00029364	0.983499	RPS28;NDUFA7;RPS28	19	8386408	Island
cg05242494	-0.00833084	0.122094	-0.0257426	0.0480447	-0.00670114	0.219112	ZFPM1	16	88575349	S_Shore
cg16316507	-0.00429398	0.226832	-0.0111349	0.0480447	0.0073411	0.151641	TPK1;TPK1	7	144533041	Island
cg14215472	-0.00105406	0.902676	-0.0130041	0.0480447	-0.000868661	0.933906	ANKRD13B	17	27940404	Island
cg04525773	-0.00670124	0.22282	0.0195886	0.0486672	0.012286	0.0772925	DBF4;DBF4;SLC25A40	7	87506040	Island
cg02606018	0.0108523	0.317725	0.0334421	0.0486672	0.0118085	0.362214	NA	12	10658281	NA
cg00716752	-0.00286443	0.437426	-0.0116776	0.0486672	0.00230523	0.682702	BAT2	6	31588308	Island
cg21186810	0.00104728	0.746859	0.0189306	0.0496176	0.00416375	0.28099	ALOXE3	17	8023638	N_Shore
cg16342550	-0.000151547	0.983889	-0.0423427	0.0496176	-0.0169756	0.00182087	SLC22A17;SLC22A17	14	23815952	Island
cg23683620	-0.0014213	0.839858	-0.0273574	0.0496176	-0.0257342	0.235818	NA	19	2753457	N_Shore
cg12608306	0.000901901	0.895893	0.047365	0.0496176	0.00198906	0.803322	BAT4;BAT4;CSNK2B	6	31632740	N_Shore
cg11286060	-0.0029361	0.210406	0.0157862	0.0496176	0.00414501	0.174445	ERAL1	17	27182016	Island
cg15186648	-0.00162084	0.718318	-0.00128164	0.757721	0.0129958	5.57767e-05	BIVM;KDELC1;BIVM	13	103452789	Island
cg10975873	0.00601445	0.215364	-0.00291734	0.901219	-0.0212947	6.9327e-05	HIST2H2BF;HIST2H2BF	1	149783778	Island
cg05467458	-0.0283608	0.0875996	-0.00918328	0.81881	-0.0698947	9.28242e-05	SLC7A9;SLC7A9	19	33361032	NA
cg12108029	-0.00638276	0.196155	4.86584e-05	0.996032	0.0310881	9.28242e-05	SQLE;SQLE	8	126010861	Island
cg25789511	-0.00797604	0.0749318	5.48471e-05	0.996105	0.0157066	9.28242e-05	GTPBP5	20	60757919	Island
cg17465881	-0.00335028	0.350559	0.000286454	0.978209	0.0180163	9.88876e-05	PER3	1	7844076	Island
cg26040332	-0.00487225	0.0610886	-0.000127322	0.987216	0.0103927	9.88876e-05	FGR	1	27960788	Island
cg05310613	-0.00316498	0.497286	-0.00285678	0.62349	0.0239589	0.00017833	HECA	6	139456890	Island
cg04859241	0.0219388	0.109897	-0.00878517	0.814902	-0.0520998	0.00017833	NA	1	143467674	Island
cg14204791	-0.000809946	0.903059	-0.0050846	0.587367	0.027324	0.000191291	PKNOX1	21	44394797	Island
cg07867325	0.010712	0.43198	-0.00244343	0.975915	-0.0499225	0.000193751	NA	3	73159953	Island
cg12232738	0.0103444	0.26	-0.0311846	0.29116	-0.0391488	0.000270954	UBA1;UBA1;INE1	X	47064038	NA
cg05989775	-0.00973894	0.0932221	-0.00112007	0.94229	0.0213634	0.000270954	CDKN1C;CDKN1C;CDKN1C;CDKN1C;CDKN1C;CDKN1C	11	2906934	Island
cg14538439	-0.0023905	0.432945	0.00813455	0.424279	0.0134881	0.000270954	FAS;FAS;FAS;FAS;ACTA2;FAS;FAS;FAS;FAS;FAS;FAS	10	90750381	Island
cg08312215	-0.00758187	0.0966513	0.0291114	0.713816	0.0171685	0.000270954	RGL2;RGL2;RGL2	6	33266943	Island
cg00852613	-0.00851814	0.0522944	0.000792705	0.965068	0.0157537	0.000270954	RCBTB1	13	50159829	Island
cg16059596	-0.00237951	0.332502	0.000909287	0.924283	0.0128569	0.000270954	ARHGAP26;ARHGAP26;ARHGAP26;ARHGAP26	5	142150321	Island
cg25793566	-0.00583722	0.0936467	0.00290829	0.784453	0.0129203	0.000273343	PAK2	3	196467045	Island
cg10415122	0.00351302	0.699745	0.000819157	0.976266	-0.0240979	0.000273343	CSPG4	15	75981489	Island
cg21654404	-0.002718	0.23031	0.0035857	0.686596	0.00979445	0.000273343	SUDS3;SUDS3	12	118814431	Island
cg14546197	-0.0138001	0.0527876	0.00401714	0.80799	0.0237149	0.000273343	PSMD3	17	38137043	Island
cg14041100	-0.00175719	0.712821	-0.00154009	0.636852	0.0202627	0.000273343	CHD7	8	61591939	Island
cg18470141	-0.00170116	0.646581	0.00215317	0.704914	0.0176168	0.000273343	DYNC1H1;DYNC1H1	14	102430900	Island
cg14018420	-0.0417437	0.0936467	0.00497767	0.945323	0.089453	0.000273343	NBPF3	1	21766356	Island
cg17602823	-0.00971915	0.0527876	-0.00320319	0.803614	0.0173717	0.000273343	SESN2	1	28586543	Island
cg25187967	0.0219131	0.0963251	0.0148148	0.80237	-0.0473421	0.000273343	NA	11	77024606	NA
cg04089111	-0.0049924	0.0982201	0.00252225	0.826909	0.0114685	0.000317818	NA	2	74942655	Island
cg18793814	0.0321916	0.0888055	-0.00551593	0.931397	-0.0675236	0.000317818	GPR112	X	135382458	Island
cg01811378	-0.00871545	0.0625652	0.00162323	0.879109	0.0163723	0.000317818	NOTCH2	1	120611586	Island
cg05521474	0.0173204	0.106246	-0.00346669	0.947252	-0.0396413	0.000317818	NA	5	135082196	NA
cg11713664	-0.00906336	0.11515	-0.00188708	0.919159	0.0231131	0.000317818	NA	1	202995853	Island
cg03773196	0.0148836	0.0950377	0.00398306	0.88303	-0.0308875	0.000317818	NA	1	219786527	Island
cg03970961	0.0249037	0.136371	-2.28362e-05	0.999681	-0.0629377	0.000317818	AQP10	1	154292240	NA
cg11422402	-0.00180887	0.407435	-0.0005596	0.899446	0.0105569	0.000317818	C1orf128	1	24105080	Island
cg21216204	-0.00263824	0.648072	6.30218e-05	0.989861	0.0263832	0.000317818	FOXO1;FOXO1	13	41240503	Island
cg26291818	-0.00324156	0.371389	0.00610923	0.419231	0.0139252	0.000320352	RAB2A;RAB2A	8	61429582	Island
cg10029411	0.0310206	0.106862	0.00345514	0.934831	-0.0701929	0.000347455	FAM10A4	13	50746245	NA
cg06431905	-0.00573972	0.0815418	-0.000414185	0.954337	0.0115187	0.000361036	CSNK1A1;CSNK1A1	5	148931119	Island
cg16238933	-0.00140769	0.241231	0.000541175	0.911541	0.00582968	0.000361036	ATP5I;ATP5I	4	668052	Island
cg11259409	-0.00615637	0.0923718	-0.00181016	0.832353	0.0126122	0.000368478	LOC255512;TOLLIP	11	1331124	Island
cg27056436	-0.0016526	0.754796	0.00725788	0.650603	0.017975	0.000376419	ACTB	7	5569463	Island
cg21318521	-0.00532618	0.213463	0.00122471	0.924262	0.0161311	0.000392379	C6orf203;C6orf203;C6orf203	6	107349259	N_Shore
cg01980454	-0.00117886	0.833405	-0.000155703	0.989921	0.0119395	0.000396615	NA	1	859173	Island
cg03270340	-0.00886518	0.0866445	-0.00221035	0.897211	0.0191869	0.000396615	TRIM27	6	28891204	Island
cg15050398	0.0346505	0.0603496	-0.000295963	0.99616	-0.0599554	0.000396615	NA	6	28829182	N_Shelf
cg22320231	0.018285	0.12328	-0.00218097	0.956776	-0.0473331	0.000396615	LRRC37B2	17	28903436	N_Shore
cg08524474	-0.0168676	0.0929007	0.0162349	0.456842	0.0341227	0.000396615	ARHGAP22	10	49813208	Island
cg13874701	-0.00506492	0.533315	-0.0558906	0.0541025	-0.0316253	0.000396615	STXBP4	17	53095594	NA
cg00402069	-0.0106722	0.0950993	0.00168924	0.9171	0.0222508	0.000396615	POLR3G;MBLAC2;POLR3G	5	89770788	Island
cg06985534	0.000190112	0.95662	-0.000924272	0.876197	0.0112599	0.000406033	MAN1A2	1	117909609	Island
cg16282910	0.0310432	0.0751946	0.00619303	0.864214	-0.0558096	0.000408533	NA	9	112296723	Island
cg21285133	0.052049	0.0727541	-0.000746415	0.988871	-0.077224	0.000408533	ANP32E;ANP32E	1	150209464	S_Shore
cg07817097	-0.00954961	0.0751946	0.00249005	0.885928	0.0197807	0.000409184	TOR1AIP1;TOR1AIP1	1	179851575	Island
cg00504756	-0.00588462	0.0589765	-0.00076028	0.960838	0.0100693	0.000411939	PSMD7;PSMD7	16	74330795	Island
cg19304507	-0.0101775	0.122119	0.0103748	0.758541	0.0282311	0.000415862	MTMR3;MTMR3;MTMR3	22	30278992	Island
cg03274739	0.00646658	0.327969	0.000595726	0.990233	-0.0237398	0.000418015	NA	11	98437942	NA
cg07580707	-0.0103865	0.0853352	0.00203347	0.908663	0.0208819	0.000428852	XPC;XPC;LSM3;XPC	3	14220061	Island
cg19319088	-0.00103671	0.552029	-0.000724088	0.886674	0.00831002	0.000454021	C7orf70;C7orf70	7	6388563	Island
cg17353079	0.0284673	0.0981502	0.00632147	0.885205	-0.0608791	0.000454021	HSPA1L	6	31779020	N_Shelf
cg09605254	-0.00622327	0.0990044	0.00386393	0.788996	0.0142599	0.000454021	FAM91A1	8	124780730	Island
cg25761809	-0.00663012	0.0789549	0.00287861	0.716699	0.0123256	0.000454021	KDM4B	19	4968614	Island
cg14675516	-0.00268292	0.305388	-0.000423167	0.962375	0.0103708	0.000454021	TMCC3;TMCC3	12	95044311	Island
cg04228202	-0.00816603	0.0956263	-0.00244611	0.847285	0.0193613	0.000454021	AP3M2;AP3M2	8	42010339	Island
cg08026791	-0.00515239	0.811368	0.00254552	0.943999	-0.047772	0.000454907	FAM86A;ALG1;FAM86A	16	5134964	NA
cg12198254	0.00576575	0.397643	-0.00960713	0.782105	-0.0261235	0.000454907	ATG7;ATG7;ATG7	3	11521788	NA
cg09915769	-0.00115217	0.88445	-0.00771793	0.645822	0.0293244	0.000457189	KIAA1543;KIAA1543	19	7660977	Island
cg00021237	-0.0193561	0.0971402	0.00975558	0.464644	0.0410753	0.000457189	MYBL1;MYBL1	8	67525849	Island
cg00614832	-0.0124053	0.131842	0.00421706	0.761991	0.0387842	0.000457189	ZFHX3	16	73092394	Island
cg12133425	-0.00097137	0.885821	-0.00127667	0.804073	0.0264534	0.000465597	ZNF496;ZNF496	1	247494926	Island
cg19863752	-0.00511732	0.0870147	0.00127337	0.898345	0.00997069	0.000465597	NA	5	175970067	Island
cg09643587	-0.00183835	0.827508	0.000303316	0.962497	0.0305432	0.000465597	CD47;CD47;CD47	3	107809710	Island
cg21721210	-0.0055645	0.16412	0.00318273	0.825894	0.01291	0.000465597	PAPL	19	39574878	Island
cg26907351	-0.00261768	0.699847	-0.00218752	0.642925	0.0355439	0.000472096	WRNIP1;WRNIP1	6	2765585	Island
cg21741689	-0.00770702	0.0892417	-0.0021173	0.749345	0.0171241	0.000475382	NA	3	128327189	Island
cg06115741	-0.000757632	0.829754	-0.00134978	0.55144	0.0118899	0.000489694	TP53INP2	20	33292138	Island
cg07396495	-0.00801011	0.102963	0.000981994	0.934389	0.0173933	0.000494784	RBL2	16	53468716	Island
cg15465107	0.0147555	0.247117	-0.00358462	0.917176	-0.0453371	0.000495976	NA	1	17183227	N_Shelf
cg07899956	-0.00623819	0.525493	-0.00174496	0.906479	0.0354282	0.000495976	FAM100B	17	74261249	Island
cg07661849	0.0134869	0.278137	-0.0221253	0.271609	-0.0456072	0.000495976	ZNF827	4	146686236	S_Shelf
cg23661578	-0.00199549	0.398301	0.000322338	0.953056	0.0113214	0.000495976	MEA1;KLHDC3	6	42981936	Island
cg00419186	-0.00244812	0.426032	6.40981e-05	0.996111	0.0122699	0.000495976	NA	19	48825265	Island
cg26871885	-0.00297096	0.244972	0.0013393	0.929178	0.0122027	0.000496324	RIC8A;BET1L;BET1L	11	207525	Island
cg18708384	-0.00111943	0.547773	-0.000346472	0.961661	0.0112748	0.000496324	FOXK2	17	80477518	Island
cg16706496	-0.00129288	0.854354	-0.00320496	0.743232	0.0258177	0.000506449	ANKRD39	2	97523911	Island
cg07545535	-0.00624708	0.0819482	-0.000445183	0.970647	0.0113096	0.000507519	POMZP3;LOC100133091;POMZP3	7	76256818	Island
cg18473117	-0.00731835	0.622716	-0.0136017	0.771837	-0.0313933	0.000516777	CCDC22;CACNA1F	X	49090693	Island
cg08197531	-0.00386177	0.198564	0.0129151	0.3371	0.0114061	0.00051977	APOLD1	12	12878211	Island
cg17553853	0.00161486	0.632306	-0.00141616	0.750558	0.0136258	0.000531947	ZCCHC24	10	81205417	Island
cg04970158	0.00137523	0.829357	0.00494147	0.763625	-0.0165112	0.000531947	PLCD3;ACBD4	17	43208740	N_Shore
cg24147392	-0.019217	0.10093	0.0204676	0.279642	0.0422297	0.000531947	LOC440461	17	66195202	Island
cg13587582	0.00120457	0.720858	-1.01012e-05	0.996873	0.014414	0.000531947	YTHDF1	20	61847585	Island
cg08599294	-0.0162651	0.0927639	0.00880422	0.645325	0.0308676	0.000535421	DNAJC3	13	96329351	Island
cg08844988	-0.0073516	0.0872393	-0.00174196	0.872238	0.0143607	0.000535421	TNRC6A;TNRC6A	16	24741147	Island
cg03321231	-0.00376206	0.825604	-0.0210509	0.693326	-0.0412322	0.000535691	RPH3AL	17	157219	Island
cg00924484	-0.00518079	0.106571	-0.000568105	0.948798	0.0112743	0.000535691	KCNC4;KCNC4;KCNC4	1	110753232	Island
cg16258445	-0.00309255	0.29971	-0.000728524	0.85525	0.0222945	0.000535691	BCL2L11;BCL2L11;BCL2L11	2	111880018	Island
cg21639553	0.012396	0.437753	-0.00128385	0.983788	-0.0513245	0.000535691	MAD1L1;MAD1L1;MAD1L1	7	1858440	NA
cg15398272	0.00437338	0.298765	-0.019127	0.249152	-0.0161556	0.000535691	NA	6	14916400	NA
cg09569868	0.0166179	0.0959048	-0.00309355	0.857971	-0.033296	0.000535691	NA	19	53028694	N_Shelf
cg18588052	-0.00375839	0.159132	-0.000984632	0.919627	0.017831	0.000535691	SLC16A10	6	111408752	Island
cg13716829	-0.00762429	0.0934337	-0.00158779	0.857576	0.0187781	0.000535691	NRARP	9	140196785	Island
cg05438183	0.0135779	0.175202	-0.00575595	0.886012	-0.0358392	0.000535691	NA	7	149582572	NA
cg22216431	0.00898857	0.303054	-0.00821857	0.710954	-0.0314434	0.000535691	NRIP2	12	2934991	NA
cg16567763	0.00728487	0.265704	-0.00496179	0.887673	-0.0260627	0.000535691	NA	12	113373737	N_Shelf
cg07565236	-0.00421141	0.580117	-0.00133649	0.781659	0.035403	0.000535691	CDT1	16	88869998	Island
cg26665246	-0.00524159	0.089339	-0.000284181	0.963551	0.0115042	0.000539998	CBY3	5	179105570	Island
cg21412928	-0.00825348	0.0736594	0.00403392	0.700793	0.0148263	0.000539998	DHX16;DHX16	6	30640498	Island
cg26864130	-0.0106335	0.0732384	-0.000111946	0.994911	0.0189346	0.000539998	MCAM	11	119187858	Island
cg02835038	-0.00296499	0.806451	0.0016494	0.781659	0.0491527	0.000541139	PCNT;C21orf58	21	47743854	Island
cg10729317	-0.0161339	0.0565943	-0.00328467	0.869084	0.0262812	0.000549474	FAM113A;VPS16;VPS16;VPS16;VPS16	20	2821390	Island
cg16694007	0.00946749	0.126863	-0.0106067	0.805294	-0.0230497	0.000589951	NA	17	53638692	Island
cg02814719	-0.00547269	0.0982496	0.000129735	0.992805	0.0109485	0.000602004	SLC2A11;SLC2A11;SLC2A11;SLC2A11	22	24200184	Island
cg00510604	-0.00390784	0.289851	0.00180106	0.689134	0.0188416	0.000602004	PFKFB3;PFKFB3	10	6186959	Island
cg04027074	-0.00370599	0.256517	0.0014482	0.803818	0.0130842	0.000602004	STX11	6	144471431	Island
cg08944318	-0.0158531	0.0845267	0.00320079	0.886674	0.0289116	0.000602004	RPP38;C10orf111;RPP38;C10orf111;RPP38	10	15139147	Island
cg18083704	0.000861192	0.80885	0.000248657	0.958305	0.0131689	0.000602004	TTLL3	3	9851847	Island
cg08755283	-0.0211398	0.0742121	0.0266465	0.257561	0.0359438	0.00060241	DTWD2	5	118324104	Island
cg27037021	-0.0140718	0.0979982	0.00138491	0.943123	0.0359199	0.00060241	MPPE1	18	11908652	Island
cg00549064	0.00837646	0.170036	0.00978338	0.819014	-0.0235601	0.00060241	NA	16	69976228	NA
cg18035897	-0.00326587	0.10314	-0.00113432	0.811586	0.0101631	0.00060241	CCDC85B;CCDC85B	11	65658101	Island
cg17284568	0.0101747	0.312332	-0.000166291	0.99611	-0.0366189	0.00060241	NA	19	14539011	N_Shelf
cg08348959	0.000143652	0.941088	-0.00141637	0.545803	0.00547757	0.00060241	TATDN2	3	10290087	Island
cg20810288	-0.00942649	0.0700697	-0.000260569	0.983421	0.0165449	0.00060241	PQLC2;AKR7A2;PQLC2;PQLC2;PQLC2	1	19638859	Island
cg11527367	0.0167743	0.107731	-0.00209191	0.96838	-0.0381201	0.000607392	C1orf152	1	144612646	NA
cg10517474	-0.00485002	0.098115	-0.00219761	0.675769	0.0122095	0.000619619	ARMC5;ARMC5;ARMC5;ARMC5	16	31470676	Island
cg21594567	-0.00705474	0.071164	0.000419748	0.966657	0.0120573	0.000621818	ZNF252;C8orf77	8	146228379	Island
cg03582286	-0.0113145	0.0773251	-0.00137136	0.943263	0.0207546	0.000621818	RUFY3	4	71571171	Island
cg10493018	-0.00485753	0.682137	0.000422255	0.987424	-0.0257514	0.000621818	NA	7	6766092	N_Shelf
cg08292968	-0.0072903	0.0959048	-0.00254956	0.714742	0.0144453	0.000621818	PPTC7	12	111020671	Island
cg02522952	-0.0088348	0.0611625	0.00173177	0.90009	0.0145218	0.000621818	MAN1A1	6	119671260	Island
cg16811230	-0.00110654	0.919944	-0.0013868	0.817617	0.0340209	0.000626197	GORASP1;TTC21A;TTC21A;TTC21A;TTC21A	3	39149235	Island
cg03030524	-0.000930147	0.798679	0.00133538	0.887542	0.0143252	0.000627039	PCNT;C21orf58	21	47743819	Island
cg17156767	-0.0177924	0.0596216	-0.00123359	0.95765	0.0278337	0.000627039	NA	19	30364462	Island
cg02893493	-0.00115189	0.913631	-0.00124213	0.960517	-0.0226747	0.000627994	NA	15	55803008	NA
cg09688494	-0.0025841	0.489766	-0.00146868	0.792546	0.0134802	0.000631534	DCLRE1C;DCLRE1C;DCLRE1C;DCLRE1C	10	14996222	Island
cg25467969	-0.00478483	0.0732384	-0.00154498	0.806893	0.00842758	0.000636232	OCEL1	19	17337038	Island
cg02140097	-0.00428864	0.236834	0.0139325	0.27103	0.0136429	0.000642181	ATP2A2;ATP2A2;ATP2A2;ATP2A2;ATP2A2;ATP2A2	12	110719074	Island
cg05231834	-0.0112452	0.102576	0.00491153	0.832181	0.0241921	0.000642181	ZNF701	19	53073285	N_Shore
cg25053079	0.00763219	0.273795	0.000211585	0.996439	-0.0239662	0.000651225	HSPA1L	6	31778519	S_Shelf
cg08614659	-0.0051985	0.0925964	0.000292019	0.972638	0.0122559	0.000661955	C21orf33;C21orf33	21	45553336	Island
cg17781357	0.00710922	0.334265	-0.00772258	0.695972	-0.0255755	0.000661955	ACVR1B;ACVR1B	12	52386041	NA
cg21312144	0.00280937	0.482295	-0.00336695	0.541306	0.0130889	0.000663005	MEMO1;MEMO1	2	32235240	Island
cg05922971	-0.00357477	0.139878	-0.00181118	0.766142	0.00945782	0.000663005	ZNF131	5	43121458	Island
cg24031277	-0.00100467	0.713087	-2.41173e-05	0.997915	0.00890269	0.000663005	NT5C3;NT5C3;NT5C3	7	33102336	Island
cg12149777	-0.0144369	0.0565943	0.00220295	0.914883	0.0228339	0.000679291	CCRN4L	4	139937459	S_Shore
cg09567732	0.000659405	0.960484	-0.00472919	0.362736	0.0321379	0.00070046	HNRNPAB;HNRNPAB	5	177631413	Island
cg04766793	-0.0031637	0.57232	-0.00525258	0.465091	0.0222313	0.000723933	UNKL	16	1464660	Island
cg00551736	-0.00125375	0.479953	-0.00088756	0.826756	0.00565373	0.000723933	PRKAG2	7	151573592	Island
cg05909891	0.0202293	0.0964625	0.00427672	0.94355	-0.0394759	0.000723933	NA	12	19565983	NA
cg22617898	0.063569	0.0565943	0.0105103	0.853945	-0.0976326	0.000723933	RAB3A	19	18313388	Island
cg00772714	-0.00287877	0.826807	-0.000107851	0.996235	0.020431	0.000723933	TMEM51;TMEM51;TMEM51;TMEM51;C1orf126	1	15479360	Island
cg25526061	-0.00905611	0.0866445	-0.0020219	0.890552	0.0167889	0.000723933	ADAM8;ADAM8;ADAM8	10	135088451	N_Shore
cg05742286	0.0155302	0.0956628	-0.00790644	0.861336	-0.0318285	0.000723933	NA	12	94533865	Island
cg10905031	-0.00639446	0.140257	0.000193526	0.989753	0.0158477	0.000723933	TRIM27	6	28891240	Island
cg23892547	-0.00579593	0.0793227	-0.000848882	0.929085	0.0108831	0.000723933	MIR193A	17	29886066	Island
cg00061769	0.00166319	0.760312	-0.0001419	0.979878	0.017872	0.000723933	YY1AP1;DAP3;DAP3;YY1AP1	1	155658843	Island
cg24441872	0.00138263	0.854986	-0.00191369	0.839688	0.0231143	0.000723933	USP46	4	53525715	Island
cg06644634	-0.0031713	0.744051	-0.00992026	0.65127	-0.026436	0.000723933	CGB5	19	49546616	NA
cg13009927	-0.0143379	0.0828227	-0.00387128	0.830998	0.0241859	0.000723933	SEPT2;SEPT2;HDLBP;SEPT2;SEPT2	2	242254519	Island
cg16786661	-0.00807017	0.0894753	-0.000504132	0.969544	0.014478	0.000723933	ATG16L1;ATG16L1;ATG16L1;ATG16L1	2	234160315	Island
cg09376537	-6.33999e-05	0.989236	-0.000234029	0.934299	0.0159314	0.000723933	CACNA1G;CACNA1G;CACNA1G;CACNA1G;CACNA1G;CACNA1G;CACNA1G;CACNA1G;CACNA1G;CACNA1G;CACNA1G;CACNA1G;CACNA1G;CACNA1G;CACNA1G	17	48638103	Island
cg23956071	-0.00511572	0.101571	0.000313197	0.982875	0.0118783	0.000723933	PLD2	17	4710044	Island
cg02466933	-0.0160963	0.0793227	0.00301122	0.948455	0.0279121	0.000723933	YWHAQ	2	9770529	Island
cg08330919	-0.0029914	0.268154	0.00269065	0.893209	0.0114622	0.000723933	LOC344967;N4BP2	4	40058921	Island
cg23501767	0.00179146	0.660743	-0.000962	0.75057	0.0121405	0.000723933	VDAC1	5	133340570	Island
cg15408407	0.000624982	0.954169	-0.000100256	0.983737	0.0343217	0.000723933	RPS15	19	1438438	Island
cg04777644	-0.00864548	0.436421	0.00351907	0.933894	0.0363233	0.000723933	NA	16	28752301	Island
cg07086847	-0.00353084	0.333442	0.00118116	0.775897	0.0166943	0.000723933	DGAT1	8	145550618	Island
cg21166544	0.0376838	0.0943644	0.0185023	0.731239	-0.0688158	0.000723933	NA	14	93604463	NA
cg19241327	-0.00407704	0.0954461	-0.000755636	0.929468	0.0081688	0.000723933	PTPRN2;PTPRN2;PTPRN2	7	157484559	Island
cg27470027	-0.00809563	0.198095	0.0237139	0.232038	0.0228017	0.000724947	RCOR2	11	63684601	Island
cg04749066	0.0101287	0.310923	0.00111169	0.969367	-0.0328281	0.000724947	NA	2	192746843	Island
cg02095553	-0.00825654	0.599276	-0.0150946	0.588402	-0.0321319	0.000724947	NA	9	134428624	N_Shore
cg15548446	0.0012871	0.942689	-0.000858183	0.970233	-0.0343299	0.000724947	NA	1	147800744	NA
cg00878827	-0.00629839	0.0966617	-0.00307247	0.76925	0.0144652	0.00074304	YLPM1	14	75229987	Island
cg25195100	-0.00441496	0.172749	0.00176118	0.887686	0.012075	0.00074304	ARFGAP1;ARFGAP1	20	61903949	Island
cg23222197	-0.0103423	0.0699244	0.00266134	0.857699	0.016216	0.00074304	MEN1;MEN1;MEN1;MEN1;MEN1;MEN1;MEN1;MEN1	11	64578325	Island
cg10601968	-0.00614902	0.141432	0.0100439	0.666984	0.0156145	0.00074304	HNRNPA0	5	137090200	Island
cg17182503	0.000577281	0.924517	0.00110819	0.918479	0.0140238	0.000744262	KIAA1967;KIAA1967	8	22462457	Island
cg00437311	-0.00843557	0.27556	0.0306671	0.33583	0.0290625	0.000744923	NA	19	37178174	Island
cg20385508	-0.00669432	0.0603496	0.000173421	0.982108	0.013253	0.000744923	PROC	2	128180829	Island
cg06218473	-0.000900189	0.72718	0.000584749	0.931107	0.00756938	0.000744923	C1orf163	1	53164143	Island
cg02547025	-0.00202639	0.771773	-0.00113448	0.792512	0.0283947	0.000744923	LBH	2	30454275	Island
cg08579753	0.0295065	0.094089	-0.00134393	0.974834	-0.0531046	0.000744923	NA	1	39174525	Island
cg18830052	-0.00181159	0.755552	-0.00136655	0.861169	0.0200923	0.000779042	C20orf29	20	3801106	Island
cg19138325	0.0274974	0.0633152	0.0115024	0.720586	-0.0430887	0.000779117	GLT1D1	12	129429698	Island
cg05243705	-0.00145547	0.482631	0.00023689	0.968686	0.00930698	0.000779117	PHF10;PHF10	6	170124933	NA
cg05455825	-0.0068873	0.0882017	0.0010292	0.928172	0.0122553	0.000791909	DOM3Z;STK19;DOM3Z;STK19;STK19	6	31939840	Island
cg26923014	0.0173621	0.0856481	-0.00513927	0.818061	-0.0299401	0.000791909	NA	16	3130272	NA
cg20596348	0.0016422	0.648345	0.00211434	0.598195	0.0117295	0.00079943	PINK1	1	20960202	Island
cg17638730	-0.00487172	0.294164	0.021413	0.262779	0.0174027	0.000812532	E2F5;E2F5	8	86089333	Island
cg04971341	-0.00442735	0.224444	-0.00770859	0.439239	0.0150585	0.000812532	ZFYVE9;ZFYVE9;ZFYVE9	1	52607910	Island
cg14430441	-0.00487327	0.0954461	-0.0013592	0.778988	0.0109289	0.000814567	NA	15	89902303	Island
cg10029427	0.0501252	0.0601676	-0.00741535	0.858085	-0.0695112	0.000817074	HSPA1L	6	31778258	S_Shelf
cg08273666	-0.00222018	0.305407	6.7104e-05	0.990702	0.0105333	0.000817074	CMTM7;CMTM7	3	32433403	Island
cg01905589	-0.00348693	0.583278	0.00270262	0.774621	0.0219805	0.000834361	RPS6KA1;RPS6KA1	1	26856408	Island
cg13242999	-0.0197012	0.0944884	0.0155121	0.470864	0.0362451	0.000838711	WDR74	11	62607823	S_Shore
cg13896783	-0.0107385	0.363757	0.0228621	0.351465	0.0400448	0.000840588	CCDC148;CCDC148;PKP4;PKP4	2	159313876	Island
cg17315833	0.00104255	0.89405	-0.00379818	0.569909	0.0210052	0.0008417	RNF130;RNF130	5	179499106	Island
cg17533116	0.0358837	0.0882207	0.0148992	0.576322	-0.0550977	0.00084183	MGLL;MGLL	3	127518847	NA
cg07380106	0.0101911	0.0966285	-0.00584378	0.690226	-0.0197913	0.00084183	DDX49	19	19036288	N_Shelf
cg23597057	-0.00790659	0.069001	-0.00264259	0.787043	0.012583	0.00084183	KCNN3;KCNN3	1	154733198	Island
cg05490642	-0.00461486	0.328752	-0.00129849	0.903936	0.0193981	0.000846473	SPIRE1;SPIRE1	18	12658233	Island
cg21975007	-0.00503275	0.094089	-0.00126902	0.910107	0.0106707	0.000846473	ENPP1	6	132128965	Island
cg21601059	-0.00969146	0.0503263	-0.00366071	0.725208	0.0145544	0.000846473	CD63;CD63	12	56122983	Island
cg22807877	0.000242681	0.987892	0.0148651	0.708937	0.0369884	0.000846473	TRAPPC9;TRAPPC9	8	141110900	Island
cg26371787	-0.00716085	0.10808	0.000156687	0.986107	0.0175835	0.000846473	TXNDC5;TXNDC5	6	7910221	Island
cg05880441	0.000800761	0.760953	6.44824e-05	0.99508	0.00919105	0.000854274	FA2H;FA2H	16	74808685	Island
cg15633893	0.00946025	0.28873	-0.00369805	0.943179	-0.0310878	0.000856687	NA	5	25909518	Island
cg21415305	-0.0008887	0.765133	-7.20364e-05	0.994769	0.0121039	0.000856687	TTLL3	3	9851855	Island
cg16094815	0.000160783	0.988189	0.0124311	0.659512	-0.0242576	0.000856687	NA	6	43610768	N_Shore
cg02183231	-0.000406748	0.884291	0.000183612	0.977786	0.00951183	0.000857923	NA	6	46459224	Island
cg11586519	0.00207329	0.674338	0.00214483	0.847707	0.0174312	0.000864629	SSU72	1	1509833	Island
cg08240007	-0.00664236	0.0608517	0.00155294	0.855177	0.0106624	0.000878255	CHPF;TMEM198	2	220407822	Island
cg06928982	-0.0140755	0.112058	0.0152327	0.463096	0.0318582	0.000878255	STK40	1	36851566	Island
cg26789489	0.00395458	0.75285	-0.00162063	0.967628	-0.0373734	0.000878255	NBPF1	1	16941426	S_Shore
cg12870876	0.00102124	0.931483	-0.0010414	0.819174	0.0373854	0.000878255	ICA1L;ICA1L;ICA1L	2	203736356	Island
cg18643176	-0.009074	0.0527876	-0.000551844	0.968484	0.0140022	0.000878255	CSNK2B;BAT4;CSNK2B	6	31633795	Island
cg19131205	3.01312e-05	0.997508	-0.000907942	0.892589	0.0258258	0.000878255	FOXP4;FOXP4;FOXP4	6	41514670	Island
cg16670889	-0.0162991	0.262188	-0.000973807	0.974066	-0.0247589	0.000878255	ZNF826	19	20608968	NA
cg13627451	-0.0117812	0.0917443	0.00176845	0.94324	0.021473	0.000887134	TMOD2;TMOD2;LYSMD2	15	52043674	Island
cg14432460	-0.000149182	0.96203	-0.000752831	0.907992	0.00780298	0.000887134	IKBKAP;C9orf6;IKBKAP	9	111696404	Island
cg14112570	-0.00342675	0.276108	-0.000164009	0.977911	0.0142694	0.000888549	CCBL1;CCBL1;CCBL1;LRRC8A;CCBL1;LRRC8A;CCBL1;LRRC8A;CCBL1	9	131644312	Island
cg13346013	-0.00544282	0.271317	0.00138635	0.968061	0.0208745	0.000888549	GFRA1;GFRA1;GFRA1;GFRA1	10	118032872	Island
cg03322971	-0.00528446	0.0935284	0.00128712	0.877848	0.0098619	0.000888549	NEURL4;NEURL4	17	7233596	S_Shore
cg17121955	-0.00615388	0.0773251	0.000504292	0.966618	0.011086	0.000901064	SMPD1;SMPD1;SMPD1	11	6411382	Island
cg05139649	-0.00306558	0.372467	-0.00270611	0.683855	0.0137658	0.000901064	KDELC2	11	108368923	Island
cg18128921	0.00920484	0.414992	0.000962745	0.980819	-0.034048	0.000915086	VPS53;VPS53	17	445321	NA
cg11838997	0.000533434	0.884532	-0.00064236	0.914057	0.00963281	0.000915086	NRGN;NRGN	11	124609816	Island
cg02898212	-0.00259479	0.560003	0.000227083	0.979888	0.0174705	0.000915086	PHF20L1;PHF20L1;PHF20L1;PHF20L1;PHF20L1;PHF20L1	8	133787670	Island
cg00745962	-0.00786275	0.114686	-0.0017878	0.72302	0.0222108	0.000915086	ZFP161;ZFP161;ZFP161	18	5296141	Island
cg04153114	-0.00804565	0.0937061	-0.00256331	0.723814	0.016448	0.000915086	POP1;POP1;POP1;POP1;HRSP12	8	99129570	Island
cg09135695	-0.00417873	0.137475	0.00154146	0.709897	0.0109294	0.000915086	CACNA1G;CACNA1G;CACNA1G;CACNA1G;CACNA1G;CACNA1G;CACNA1G;CACNA1G;CACNA1G;CACNA1G;CACNA1G;CACNA1G;CACNA1G;CACNA1G;CACNA1G	17	48638091	Island
cg12595990	-0.0049661	0.112879	0.000729934	0.909926	0.0116633	0.000942417	ARF3	12	49351331	Island
cg18494124	-0.00186528	0.419476	-0.000290737	0.972381	0.0078225	0.000967181	HGSNAT	8	42996512	Island
cg01994328	-0.0015946	0.319929	0.000325055	0.951331	0.00594445	0.000976064	MAP3K8	10	30723347	Island
cg08522087	-0.00480915	0.680132	-0.000132012	0.959304	0.0363129	0.000982597	ANKH	5	14871910	N_Shore
cg10387458	-0.00682212	0.0959048	-0.00233778	0.822633	0.0133077	0.000983106	TMED5;TMED5;TMED5;CCDC18;TMED5;TMED5	1	93645817	Island
cg26976888	0.0132399	0.17297	0.00362969	0.917049	-0.0333957	0.000985472	SCIN;SCIN	7	12628091	NA
cg12957096	-0.00231586	0.227208	-0.00109288	0.879046	0.00723722	0.000985472	TEF;TEF	22	41777779	Island
cg09890653	-0.00263503	0.719794	-0.00227053	0.937197	0.0245676	0.000985472	ZBTB16;ZBTB16;ZBTB16	11	113931305	Island
cg11156286	-0.00280485	0.533408	-0.00465579	0.637799	0.0192572	0.000985472	ANKLE2	12	133338210	Island
cg05955013	-0.00411873	0.304765	-0.000815498	0.906693	0.017994	0.000985472	RPRML	17	45056646	Island
cg08524698	-0.0060877	0.0603496	0.00197713	0.816613	0.0100548	0.000985472	SNAP29;PI4KA	22	21213167	Island
cg01013595	0.00691529	0.255016	0.00341412	0.925587	-0.0237136	0.000985472	NA	16	3130324	NA
cg20024234	0.000216222	0.964973	0.000558783	0.897813	0.0147036	0.000985472	ZNF295;ZNF295;ZNF295	21	43431083	Island
cg08979686	-0.00908691	0.0565943	0.00060376	0.963862	0.0132975	0.000985472	ZNF335	20	44600644	Island
cg05256242	5.45574e-06	0.999392	-0.00219279	0.839782	0.0191173	0.000985472	NA	12	12876945	Island
cg01666040	0.000408236	0.827812	0.000552023	0.942115	0.00622461	0.000985472	C1orf200;PIK3CD	1	9712687	Island
cg13737695	-0.00622345	0.094089	0.000208829	0.985959	0.0121416	0.000985537	GOLM1;GOLM1	9	88713895	Island
cg07352798	-0.00815359	0.139073	0.00089545	0.962058	0.0184732	0.000991672	NDFIP1	5	141488591	Island
cg02705964	0.0216205	0.0976617	0.00312664	0.963375	-0.0429956	0.00100394	LOC651250	17	66097276	N_Shore
cg07972541	-0.00868886	0.0986738	-0.00318634	0.797122	0.0181285	0.00100543	NFATC2IP	16	28961971	Island
cg23410056	0.0421456	0.0694288	-0.00127147	0.985753	-0.0639986	0.00100543	ZCCHC16	X	111624323	S_Shore
cg21604516	-0.0123625	0.100317	0.020929	0.474414	0.0245057	0.00100543	PURG;PURG;PURG;WRN	8	30890469	NA
cg24149930	-0.00552945	0.104504	-0.000413328	0.971088	0.0124873	0.00101706	NUDT19	19	33182641	Island
cg18970754	-0.0113963	0.111845	-0.00300178	0.880492	0.0251646	0.00101706	NA	14	74079533	Island
cg09862948	0.00366181	0.735378	-0.00367921	0.823956	-0.0249599	0.00101706	NA	1	224177126	N_Shelf
cg08532569	-0.00228672	0.626895	0.0137213	0.364906	0.0167258	0.00102165	RBM9;RBM9	22	36424620	Island
cg18349056	0.000687125	0.880727	0.000681332	0.948483	0.0135005	0.00102394	KAT2B	3	20082285	Island
cg26528255	0.0186021	0.0897501	0.00890214	0.826149	-0.0335102	0.00102394	TMEM222	1	27652089	S_Shelf
cg27375561	0.00871172	0.584696	-0.00745889	0.768747	-0.0402714	0.00102766	ATXN7L1	7	105337735	NA
cg15921012	0.013819	0.0950608	-0.00344221	0.912049	-0.0259313	0.00102766	NA	3	15919793	S_Shore
cg09110945	0.00864029	0.100914	0.00372829	0.873784	-0.0175821	0.00102766	NA	2	26523540	NA
cg24044318	-0.00142991	0.535258	0.00449078	0.543644	0.00769327	0.00102766	MAP4K3	2	39664335	Island
cg12670061	-0.000240356	0.926152	0.000623081	0.917584	0.00714663	0.00102766	HSD11B2;HSD11B2	16	67465042	Island
cg22145576	-0.0122544	0.0819482	-0.000134969	0.994832	0.02189	0.00103313	SCRIB;SCRIB	8	144897413	Island
cg03392900	-0.00120449	0.684824	0.00177348	0.783792	0.0163258	0.00103313	SDF4;SDF4;SDF4;SDF4;B3GALT6	1	1167310	Island
cg05790999	-0.00130991	0.562047	-0.00102875	0.765176	0.0118207	0.00103313	HS1BP3	2	20850809	Island
cg06180363	-0.00134733	0.753652	0.00136472	0.909595	0.0167738	0.00103313	TRIM28	19	59056346	Island
cg02613964	-0.0109388	0.121379	0.0119423	0.495173	0.0220962	0.00103313	ZNF35;ZNF35	3	44690321	Island
cg12095720	-0.00552718	0.100025	-0.00178502	0.870207	0.010578	0.00103313	NA	17	72978304	Island
cg01758870	-0.0126599	0.282142	0.017022	0.450821	0.0357379	0.00103313	C7orf46;C7orf46;C7orf46	7	23719630	Island
cg17947053	-0.004303	0.145784	0.00278043	0.683805	0.0126091	0.00103313	WDR37	10	1102371	Island
cg16979622	-0.00388617	0.387249	0.00168557	0.955199	0.0168115	0.00103313	AZI1;AZI1	17	79196755	Island
cg27337832	0.00225896	0.940821	-0.0143145	0.786225	-0.0677824	0.00103313	NA	5	7287160	N_Shelf
cg22502448	0.0342373	0.12516	0.00386021	0.96036	-0.0736095	0.00103313	ZNF167	3	44622831	Island
cg06944472	-0.0165393	0.385942	-0.0102219	0.717246	-0.039351	0.00103313	NA	16	32857007	N_Shore
cg03508908	-0.0100129	0.0527876	-0.00281687	0.754301	0.0153363	0.00103313	BACH2;BACH2	6	91005117	Island
cg21161069	-0.0100269	0.101503	0.00217641	0.940162	0.0207135	0.00103313	LOC441208	7	32768311	Island
cg16554516	-0.00388537	0.292631	-0.00144065	0.893442	0.0135539	0.00103313	RASSF5;RASSF5	1	206680868	Island
cg18758482	-0.0266059	0.0959048	0.0126925	0.634791	0.0472024	0.00103313	RBBP4;RBBP4;RBBP4;ZBTB8OS	1	33116074	N_Shore
cg06405765	-0.00065307	0.936156	-0.00455256	0.747765	0.02749	0.00103313	PPP4C;PPP4C	16	30087414	Island
cg23011817	-0.00328632	0.251513	-0.00234535	0.651484	0.0116198	0.00103313	ZBTB9	6	33422290	Island
cg12642006	-0.00396857	0.545433	0.00703155	0.728599	0.0223381	0.00103797	SOCS1	16	11350118	Island
cg08979720	0.00665878	0.672642	0.00395277	0.891492	-0.0425709	0.00104946	UBC	12	125397564	N_Shore
cg21249729	-0.0176265	0.0962471	0.0303425	0.121612	0.0354371	0.00104946	C9orf116;MRPS2;C9orf116	9	138392748	Island
cg20034209	-0.0139246	0.0712065	0.000137372	0.995506	0.0214732	0.00104946	ARSG;SLC16A6;SLC16A6	17	66287369	Island
cg07122172	-0.0155097	0.0674	0.00144625	0.949777	0.0240756	0.00104946	B4GALNT1	12	58026544	Island
cg03001986	-0.00174336	0.405943	0.00044212	0.914363	0.0105354	0.00104946	UIMC1	5	176433640	Island
cg19626044	0.00320276	0.784017	-0.00648925	0.658749	-0.0280589	0.00104946	NA	1	243138527	NA
cg05423688	-0.00235495	0.580752	-0.000884695	0.966421	0.0180629	0.00104946	FMNL1	17	43299201	Island
cg06363613	0.00102909	0.732947	-0.00210314	0.813175	0.00963635	0.00104946	YAF2	12	42631401	Island
cg16309595	-0.00786791	0.318984	-0.00512511	0.812829	0.0253405	0.00105446	NA	12	103359445	Island
cg06036836	0.0188552	0.1094	0.0027499	0.943655	-0.0385173	0.00105988	LOC285830;HLA-F;LOC285830	6	29694860	S_Shelf
cg09975659	0.00262965	0.53146	0.00224725	0.915901	-0.0126549	0.00105988	BANP;BANP	16	88050166	N_Shore
cg12653789	0.0174242	0.0942793	-0.0120773	0.732662	-0.0342824	0.00107081	DHX58	17	40260398	S_Shore
cg02453779	-0.0139051	0.0841292	0.00398395	0.814946	0.0226726	0.00107081	AASDHPPT;KBTBD3;KBTBD3	11	105948520	Island
cg24108215	0.0339507	0.0794955	0.0232072	0.580866	-0.054597	0.00107271	NA	1	39174820	Island
cg03771385	-0.00546501	0.0875858	0.00163708	0.86468	0.0099295	0.00108643	ZFP36L2;LOC100129726	2	43454876	Island
cg08997445	-0.0122879	0.0906708	0.00695779	0.689933	0.021879	0.00108643	ZNF749	19	57947026	Island
cg18838581	-0.00136249	0.610519	-0.000721649	0.832017	0.0115611	0.00109443	OAZ1	19	2269401	Island
cg10587621	0.0246988	0.0909122	-0.00446283	0.924135	-0.0404883	0.00109773	EIF4A1;CD68;CD68	17	7482003	NA
cg17376141	0.0144609	0.1134	-0.00488769	0.871633	-0.0329795	0.00109773	FLJ25363;FLJ25363	3	109128895	NA
cg15963714	0.0035557	0.44329	0.00253842	0.907962	-0.0153286	0.00110355	H19	11	2017819	Island
cg04250904	0.0172799	0.0997978	-0.00174431	0.966463	-0.034664	0.00110355	ZNF709	19	12623422	N_Shore
cg16738336	-3.06982e-05	0.995002	-0.00149501	0.826521	0.0101344	0.00110355	DHX29;SKIV2L2;DHX29	5	54603429	Island
cg08678898	-0.00355419	0.321031	-0.00279894	0.821831	0.0144022	0.00112379	ERF	19	42758009	Island
cg01963056	-0.000660653	0.877681	0.00122991	0.645029	0.0145395	0.00112379	PUF60;PUF60;PUF60;PUF60;PUF60	8	144911482	Island
cg13372927	-0.00324213	0.179738	-0.00357397	0.53771	0.0104981	0.00112379	DLAT	11	111896293	Island
cg10676442	-0.0017837	0.545362	0.000675817	0.898714	0.0106758	0.00112894	TSEN2;TSEN2;TSEN2;TSEN2;TSEN2	3	12525808	Island
cg00482020	-0.0109021	0.0617076	-0.00271087	0.843821	0.0163269	0.00112894	ARHGAP17;ARHGAP17	16	25026850	S_Shore
cg16582344	-0.000479972	0.903485	-0.000908245	0.866451	0.0114423	0.00113137	ARF1;ARF1;ARF1;ARF1	1	228270207	Island
cg08023020	8.08229e-05	0.962223	0.00129301	0.635812	0.0062379	0.00113137	ZNF598	16	2059559	Island
cg08912840	0.00890096	0.432429	0.00863492	0.769678	-0.0359948	0.00113137	NA	8	33580504	Island
cg21012729	-0.00844482	0.0809064	-0.000808684	0.947884	0.0168526	0.00113493	NIN;NIN;NIN	14	51297401	Island
cg26182254	-0.00835369	0.0935472	-0.00242971	0.831155	0.0159074	0.00113493	LOC145783;TCF12;TCF12;TCF12;TCF12	15	57210406	Island
cg25002044	-0.00172327	0.499129	-0.000962623	0.858085	0.00944577	0.00113493	VTI1B;VTI1B	14	68141349	Island
cg06714758	-0.00706363	0.109467	0.00333488	0.837655	0.0147078	0.00115532	MARS	12	57881796	Island
cg22720560	9.86412e-05	0.977279	0.000723174	0.786346	0.0102691	0.00115537	ERBB2IP;ERBB2IP	5	65222058	Island
cg24972377	-0.00641947	0.0736594	0.000485605	0.969811	0.0112246	0.00115537	PSMD9	12	122326574	Island
cg08984023	-0.00445651	0.10182	0.00133278	0.891237	0.0101386	0.00115537	ZNF365;ZNF365;ZNF365	10	64133896	Island
cg13580201	0.0038706	0.741319	-0.0138907	0.662244	-0.0305526	0.00116213	CENPL;CENPL;CENPL	1	173779604	NA
cg05227655	-0.00392572	0.250931	-0.000541421	0.945794	0.0114816	0.00116213	PDSS1	10	26986590	Island
cg01923523	-0.00486718	0.137697	0.00185609	0.825	0.0127827	0.00116213	LRRC47	1	3712654	Island
cg03352657	-0.00514696	0.125114	0.00665371	0.545941	0.0141633	0.00119022	POLDIP2;POLDIP2;TMEM199	17	26684557	Island
cg17961057	0.0338814	0.0865561	0.0015185	0.977243	-0.0544559	0.00119022	C2orf81	2	74645699	Island
cg23385838	0.00723567	0.123991	0.00024072	0.98826	-0.0155583	0.00119022	WNT5B;WNT5B	12	1755068	Island
cg09739081	-0.0121706	0.0527876	0.00168299	0.901863	0.0165589	0.00120288	C7orf46;C7orf46;C7orf46	7	23719861	Island
cg01522278	0.000735301	0.932059	0.00251757	0.866451	-0.0208995	0.00121269	NA	13	106866230	NA
cg02210038	0.0246968	0.060207	-0.00669792	0.823956	-0.0362437	0.00121269	APOL1;APOL1;APOL1;APOL1	22	36648404	NA
cg25047469	-0.0026092	0.475257	0.00121042	0.945531	0.0135406	0.00121454	KIF7	15	90198526	Island
cg06465196	0.00290398	0.432945	-0.00079464	0.929722	0.0144451	0.00122032	KIAA0922;KIAA0922	4	154387603	Island
cg04510639	-0.00391651	0.26702	0.0241205	0.320683	0.0131587	0.00123934	JMJD6;C17orf95;JMJD6;JMJD6;JMJD6	17	74722764	Island
cg14942134	-0.00714637	0.0656237	-0.00221767	0.772446	0.0117728	0.00123934	PDP1;PDP1;PDP1;PDP1;PDP1;PDP1;PDP1;PDP1	8	94929220	Island
cg15120146	-0.00623807	0.0957375	-0.000244585	0.984951	0.012283	0.00123972	CNPY3;CNPY3	6	42897303	Island
cg04709120	-0.013128	0.0697148	0.00415566	0.832076	0.0199611	0.00124229	CCDC109A	10	74451858	Island
cg17142723	-0.0296017	0.0921976	-0.00930543	0.77589	0.0445532	0.00124229	NBR1;NBR1;NBR1	17	41324085	S_Shore
cg07477109	-0.00417608	0.363389	-0.00178177	0.801777	0.0208323	0.00124229	BUD31;PDAP1;PDAP1	7	99006266	Island
cg18800479	-0.000446791	0.914615	0.00264196	0.584166	0.00888972	0.00124229	HLX	1	221052579	Island
cg15813951	-0.00476073	0.0918288	0.000467956	0.956728	0.00853597	0.00124229	THOC1	18	268135	Island
cg10210086	0.00678511	0.489174	-0.00886489	0.791402	-0.0294479	0.00124229	NA	16	84837307	NA
cg24908708	-0.00518023	0.100705	0.00161115	0.875488	0.0106713	0.00124229	INTS8;INTS8	8	95835570	Island
cg11450744	0.0195782	0.0751946	-0.0180009	0.672112	-0.0278183	0.00124229	LRRC37B	17	30347981	NA
cg22118131	-0.00153238	0.805393	-0.00133453	0.896687	0.0188561	0.00124229	TBC1D2B;TBC1D2B	15	78369834	Island
cg19941230	-0.00572526	0.160552	0.000877413	0.969547	0.013191	0.00124229	GNA13	17	63051872	N_Shore
cg06441001	-0.00939174	0.094089	0.00614704	0.801238	0.0164151	0.00124622	NA	16	89307764	NA
cg15289517	-0.00906876	0.0612003	0.000294801	0.984682	0.0140614	0.0012494	DPP8;DPP8;DPP8;DPP8	15	65809633	N_Shore
cg18773522	0.0115109	0.207637	-0.00492565	0.885583	-0.0282387	0.00124978	NFATC1;NFATC1;NFATC1;NFATC1;NFATC1	18	77180469	Island
cg04643524	-0.00507554	0.786251	0.00527959	0.902466	-0.0267224	0.00125014	SULT1A2;SULT1A2	16	28609220	N_Shelf
cg06837355	-0.000909789	0.66364	0.00046678	0.908997	0.00797877	0.00125014	C1orf198;C1orf198	1	231004185	Island
cg01259702	-0.00260144	0.5249	-0.00327123	0.829046	0.0171392	0.00125014	RNF126	19	662807	Island
cg04063589	-0.0124336	0.126915	0.0178077	0.385908	0.025329	0.00125014	NEUROG1	5	134871973	Island
cg21399057	0.00586871	0.263664	0.00989527	0.590543	-0.0189884	0.00126756	HOXB3	17	46631910	Island
cg01182386	-0.0109893	0.0802226	0.00236462	0.90211	0.018755	0.00126756	MPI	15	75182373	Island
cg21623633	-0.018092	0.134736	0.00185127	0.953116	0.0390338	0.00128087	CD97;CD97;CD97	19	14492003	NA
cg19575813	-0.00639648	0.0959048	-0.000780677	0.952056	0.012738	0.00129015	SMAD7;SMAD7	18	46476937	Island
cg11441894	-0.00128705	0.785019	0.000610924	0.911468	0.0177627	0.0013117	BCL2L11;BCL2L11;BCL2L11	2	111878296	Island
cg24789487	-0.00222265	0.500393	0.00106528	0.836398	0.0111232	0.0013136	FAM171B;FAM171B	2	187558797	Island
cg23681311	-0.0049769	0.581524	-0.000106283	0.988055	0.0395565	0.0013136	MAPK1;MAPK1;MAPK1;MAPK1	22	22221878	Island
cg02856727	0.016325	0.270782	-0.00473784	0.906854	-0.039322	0.0013136	GH2;GH2;GH2;GH2	17	61959416	NA
cg05826237	-0.00166921	0.696359	-0.00329314	0.492034	0.0158426	0.0013136	POLR2E	19	1095571	Island
cg18874953	0.0040746	0.595636	-0.00308575	0.913056	-0.0232312	0.0013136	PRDX1;PRDX1;PRDX1	1	45988479	S_Shore
cg22621780	0.0294772	0.106496	0.0114132	0.732725	-0.0587645	0.0013136	NA	16	281201	Island
cg06080712	0.0291852	0.103994	0.00773991	0.866994	-0.0573649	0.0013136	NA	22	32435515	N_Shelf
cg03243683	0.0115018	0.548139	-0.0012336	0.982757	-0.0527147	0.0013177	HSPA1L	6	31779637	N_Shelf
cg13369981	-0.0130269	0.0752691	0.00606892	0.810885	0.0215227	0.00132421	MEPCE;ZCWPW1	7	100027501	Island
cg05592363	-0.0133931	0.0807549	-0.000471464	0.979189	0.0217868	0.00132619	PAPD4;PAPD4;PAPD4;PAPD4;PAPD4;PAPD4	5	78908495	Island
cg01648779	0.0342989	0.0904055	0.00806382	0.84983	-0.0553222	0.001334	RUFY4	2	218933280	NA
cg24568548	0.0307152	0.0972758	-0.00366701	0.971998	-0.0612195	0.001334	NA	11	43544500	S_Shore
cg06707139	0.00381156	0.774092	-0.00383816	0.835072	-0.0308948	0.001334	LOC100130331	1	238079429	NA
cg26366304	-0.00433446	0.0888055	0.000449312	0.967138	0.00831198	0.00134927	FOXD2;FOXD2	1	47902310	N_Shore
cg04769798	0.00543275	0.73095	0.0128025	0.782897	-0.0438621	0.00135785	JPH3	16	87714169	N_Shore
cg03426840	-0.00761066	0.109903	0.00360948	0.759416	0.0165122	0.00135785	DDX6	11	118661678	Island
cg04970106	0.00845332	0.53931	-0.0157681	0.510484	-0.0390591	0.00135785	HLA-DPB2	6	33089551	NA
cg05916671	-0.00687744	0.0608517	0.00353036	0.509588	0.0113724	0.00136737	ADORA2B	17	15848216	Island
cg08033548	-0.00608697	0.260023	0.00327079	0.934096	0.0193313	0.00137105	CHST6	16	75529105	Island
cg19711839	-0.00248299	0.279156	0.000500403	0.954095	0.00815252	0.00137105	RUVBL1	3	127842684	Island
cg08172461	-0.00222898	0.684507	0.00261515	0.725748	0.0101154	0.00137105	C2orf60;C2orf60;C2orf47	2	200820611	Island
cg11271282	-0.000641639	0.865126	0.00172278	0.830799	0.0103132	0.00137105	NA	2	238384023	Island
cg19340909	0.00281951	0.798042	-0.000464648	0.962632	0.0355953	0.00137882	GNB1	1	1821422	Island
cg00026974	-0.00517892	0.106783	0.00369937	0.661862	0.0113745	0.00137984	UBTF;UBTF;UBTF	17	42298151	Island
cg04473235	0.0161085	0.204288	-0.0146267	0.812023	-0.0360187	0.00138186	NA	5	77080995	NA
cg11522804	0.0185953	0.106006	-0.00464105	0.895815	-0.0359321	0.00138198	UFD1L;UFD1L	22	19438246	S_Shelf
cg17546822	-0.0117894	0.096921	0.00156887	0.955544	0.0223231	0.00138484	ACO2;PHF5A	22	41865178	Island
cg16546340	0.00325549	0.825527	-0.00972685	0.547623	-0.0338906	0.00139142	NA	4	49159508	N_Shelf
cg27624310	0.00780022	0.398376	0.0184556	0.69286	-0.0285154	0.00139672	EHMT2;EHMT2	6	31863179	N_Shore
cg11387077	-0.00355595	0.131505	0.000562928	0.962539	0.00831327	0.00142179	GGCT	7	30544503	Island
cg06474646	-0.00337456	0.122636	-0.000936083	0.85477	0.00850554	0.00142368	AHCYL2;AHCYL2	7	128864675	Island
cg21323836	0.00840026	0.166217	0.0183495	0.576145	-0.0205123	0.00142368	NCRNA00171	6	29985506	NA
cg12738349	-0.0259508	0.0611625	-0.00196199	0.953424	0.0374592	0.0014259	MIF	22	24236284	Island
cg21945459	0.00347985	0.601869	-0.000984148	0.844431	0.0203231	0.00142971	MCM3AP;C21orf57;C21orf57	21	47706156	Island
cg02611874	-0.00212239	0.840231	0.00174215	0.96344	-0.0197816	0.00143541	NA	10	46194725	N_Shore
cg26717786	-0.00470365	0.48514	0.00393947	0.691101	0.0263949	0.00143754	AATK;LOC388428	17	79139685	Island
cg16319310	0.0277281	0.0970161	0.0241802	0.390768	-0.0471764	0.00143754	NA	10	52390957	NA
cg15413566	-0.000100289	0.987553	0.0100855	0.294587	0.0166277	0.00145295	ICA1;ICA1;ICA1	7	8301971	Island
cg16224018	-0.0136311	0.102095	0.0153453	0.453873	0.0264442	0.00145537	TMED2	12	124069324	Island
cg12538597	0.0245134	0.0850827	0.0148054	0.746167	-0.0411362	0.0014721	NA	11	85906334	NA
cg01688026	-0.00321133	0.115772	0.00086306	0.882273	0.00745457	0.00147369	BTBD1;BTBD1	15	83735344	Island
cg24358066	0.000859014	0.732582	0.00157449	0.845506	0.00713852	0.00148152	ZZZ3	1	78149330	Island
cg05663122	-0.00254119	0.518693	0.00173777	0.793686	0.0129012	0.00148152	TRIM28	19	59055778	Island
cg18973632	-0.00168248	0.351043	0.000792698	0.796989	0.00660318	0.00148152	CISD3	17	36886646	S_Shore
cg19998654	-0.0143142	0.0565943	-0.000808129	0.971344	0.0209277	0.00148256	CEBPZ;C2orf56;C2orf56	2	37458983	Island
cg01594214	-0.00587708	0.134239	0.00546091	0.594805	0.0167721	0.00148256	SMPDL3A	6	123110554	Island
cg22079684	-0.00309734	0.179258	0.000526218	0.946704	0.00876176	0.00148411	ZNF416;ZNF416	19	58090229	Island
cg23113715	-0.0200896	0.0927329	0.00918274	0.851429	0.0349976	0.00148796	NA	22	25800663	Island
cg12468273	-0.0163283	0.0773251	0.0121945	0.69334	0.025897	0.00148796	HOXB2	17	46620917	Island
cg04887663	-0.000892235	0.816964	-0.00390813	0.743477	0.0116018	0.00149036	URGCP;UBE2D4	7	43966399	Island
cg08903333	0.000333346	0.957872	-0.00269769	0.677319	0.0191303	0.00149036	RRP1;RRP1	21	45209501	Island
cg20809690	-0.0362321	0.0792846	0.0266649	0.535241	0.0552372	0.00149627	TNIP2;TNIP2	4	2757764	Island
cg02072589	0.0263669	0.132069	0.0130859	0.78407	-0.0541602	0.00149627	NA	14	104917314	NA
cg26600954	-0.00632161	0.128771	0.00214129	0.900765	0.0153941	0.00150154	C7orf46;C7orf46;C7orf46;C7orf46;C7orf46;C7orf46	7	23719792	Island
cg08393086	-0.00144966	0.588766	0.00214445	0.643248	0.00806221	0.00150154	C7orf51	7	100081535	S_Shore
cg04779211	-0.00325331	0.487373	-0.00164975	0.872992	0.0143077	0.00150154	ROCK2	2	11484111	Island
cg15658487	-0.00271336	0.235564	0.000697912	0.771902	0.0113748	0.00150393	PTCHD2	1	11539251	Island
cg19709743	-0.00629013	0.112969	-0.000806244	0.959348	0.0144609	0.00150893	UBE4A	11	118230230	Island
cg00443869	0.00125457	0.788866	-0.00270918	0.747894	0.0140271	0.00151102	CCDC112;CCDC112	5	114631994	Island
cg08130813	-0.00988203	0.0699244	-0.000365017	0.981979	0.0150254	0.00151102	QPCTL;QPCTL;SNRPD2;SNRPD2	19	46195655	Island
cg10174931	-0.000533102	0.887786	0.00434397	0.428256	0.0126623	0.00151102	ARHGAP20	11	110582732	Island
cg10536953	0.0080778	0.394097	0.0124572	0.714749	-0.0266978	0.00151102	NA	5	178899850	NA
cg06211346	-0.0017053	0.601676	-0.00441142	0.390599	0.0140496	0.00151682	FLJ32065	17	62971911	Island
cg23424400	-0.0154056	0.108426	0.00383753	0.874983	0.0304868	0.00151682	ZCCHC8	12	122985803	S_Shore
cg13590711	0.0132636	0.100669	-0.00382601	0.900765	-0.0249573	0.00151682	NA	14	30440498	NA
cg04573959	-0.00108022	0.833463	-0.00564075	0.449251	0.0175183	0.0015348	LONRF1	8	12612631	Island
cg06589161	-0.00787853	0.154742	0.0164974	0.303985	0.0188788	0.0015381	NA	5	180618230	Island
cg05719720	-0.00626409	0.0909122	-0.00130691	0.926357	0.0126748	0.0015381	ATP12A	13	25254963	Island
cg06831761	0.0490264	0.0690762	0.00595834	0.87249	-0.0680628	0.00153932	SRPK2;SRPK2	7	104885108	Island
cg02548606	-0.000766105	0.84384	-0.00324015	0.569541	0.0132173	0.00153932	TSPAN3;TSPAN3;TSPAN3;TSPAN3;TSPAN3;TSPAN3	15	77363299	Island
cg24180066	-0.00610328	0.151557	-0.00449935	0.728816	0.0181643	0.00153932	ZNF787	19	56632673	Island
cg15921587	-0.0164686	0.0895375	-0.00229689	0.94165	0.0373984	0.00153987	EMX1	2	73144353	Island
cg08994445	0.000795052	0.807258	-0.00314714	0.486958	0.0119076	0.00154386	UBE2J1;UBE2J1	6	90062296	Island
cg17331554	0.00975804	0.0752691	0.00103491	0.964457	-0.0151435	0.00154653	INF2;INF2;INF2	14	105167820	Island
cg05787931	-0.00843452	0.0802421	-0.00142213	0.911911	0.0137942	0.00154964	ALAS1;ALAS1	3	52232012	Island
cg23732368	-0.00622923	0.0521271	-0.000378296	0.969113	0.00854444	0.00155322	SLC25A20;SLC25A20	3	48936262	Island
cg04803843	-0.000889023	0.86074	0.00244359	0.881508	0.0155802	0.00155322	NA	15	28351906	Island
cg16007573	-0.000634385	0.856503	0.00039219	0.961626	0.00892496	0.0015699	XRCC2	7	152373310	Island
cg21289365	0.00860241	0.432813	-0.00430426	0.88831	-0.034127	0.00157587	ZNF788	19	12207214	S_Shelf
cg20589815	-0.00366557	0.205507	-0.00019546	0.988711	0.0111918	0.00157587	NA	10	47656205	Island
cg19284510	-0.00693312	0.130247	-0.00228036	0.868017	0.0151895	0.00157587	MFSD8;C4orf29;C4orf29	4	128886615	Island
cg04026699	-0.00711181	0.172752	0.0166289	0.378421	0.0210597	0.00157811	NA	6	28834513	S_Shelf
cg22512377	-0.00678651	0.486302	-0.00591066	0.668949	0.0379766	0.00158771	C22orf32	22	42475683	Island
cg10496511	0.0061936	0.528799	0.0133863	0.653881	-0.0313087	0.00159406	C14orf145	14	81392851	NA
cg19240052	-0.00454444	0.550649	-0.00205743	0.901598	0.0272177	0.00160818	C22orf32	22	42475693	Island
cg03437924	-0.00928177	0.0772305	0.00258689	0.907847	0.016212	0.00160818	LCMT1;LCMT1	16	25123326	Island
cg09884480	-0.00340044	0.858438	-0.00661918	0.912063	-0.0449007	0.00161105	MRPL23	11	1967966	N_Shore
cg11323020	-0.00350215	0.283129	-0.00111588	0.728465	0.0135689	0.00161619	C2CD2L;C2CD2L	11	118978191	Island
cg14532426	-0.00560717	0.20194	0.00406079	0.879579	0.0151781	0.00163043	HUNK;HUNK	21	33245908	Island
cg07833472	0.00764647	0.205428	-0.00312649	0.813061	-0.0205938	0.00163043	CBFA2T3	16	89016621	NA
cg20784733	-0.00678408	0.0866445	0.00699608	0.413853	0.0143911	0.0016429	RABGEF1;RABGEF1	7	66205729	Island
cg22897130	-0.00553353	0.0979425	-0.000674797	0.954697	0.0113579	0.00164444	PAPSS2;PAPSS2;PAPSS2;PAPSS2	10	89419623	Island
cg02438591	-0.00644944	0.0865299	-0.0021227	0.78327	0.0104584	0.00164444	TRAF7;SNORD60	16	2205559	Island
cg11311843	-0.022272	0.0565943	0.0206081	0.573671	0.0336503	0.00164626	PHOSPHO1;PHOSPHO1	17	47302003	Island
cg18548263	-0.00164545	0.510993	-0.00126375	0.835665	0.00974895	0.00165166	RBM14	11	66383669	Island
cg03008165	0.00721376	0.15107	0.00323162	0.951839	-0.0175459	0.0016534	NA	11	77024667	NA
cg10538494	-0.00428138	0.189612	0.0081978	0.301087	0.0116855	0.00165429	VRK1;VRK1	14	97263716	Island
cg24480577	-0.0114354	0.079669	0.00237958	0.882217	0.0189525	0.00165569	PTK6	20	62169334	S_Shore
cg10058241	0.00681202	0.547757	-0.00455062	0.588402	0.0211883	0.00166224	DOC2B	17	30635	Island
cg04435241	0.0157815	0.240311	-0.00653601	0.897717	-0.0538483	0.00166279	SNRPB;SNRPB	20	2442475	NA
cg11224334	-0.00784547	0.366453	0.0137899	0.434287	0.0263896	0.00166343	ZNF808	19	53030489	N_Shore
cg12320322	-0.00897158	0.0526759	-0.00204335	0.835847	0.0127207	0.00167655	ATL3	11	63439260	Island
cg15482874	-0.000690447	0.959639	0.0150479	0.743251	0.0349144	0.00168564	NA	15	93425855	N_Shore
ch.12.49617489F	-0.0224584	0.0945324	-0.00273851	0.944137	0.0398007	0.00168564	NA	12	51331222	NA
cg23639857	-0.000821744	0.834883	-0.00516804	0.502554	0.0122171	0.00168564	ANAPC11;ANAPC11;ANAPC11;ANAPC11;ANAPC11;THOC4;ANAPC11;ANAPC11	17	79849429	Island
cg05929132	-0.0088308	0.0968612	0.00183595	0.930168	0.0172229	0.00168564	DIS3L;DIS3L	15	66586024	Island
cg12507167	0.0346999	0.051248	0.00323738	0.960086	-0.0501909	0.00168564	NA	7	97505608	S_Shelf
cg03316107	-0.00162107	0.393962	0.000381556	0.945059	0.00715882	0.00168716	RBAK	7	5085477	Island
cg16973203	0.0165618	0.231186	0.00423237	0.923001	-0.0434321	0.00168716	FBXO36	2	230876010	NA
cg11855759	-0.015396	0.0673907	0.0230536	0.328102	0.0208701	0.00169834	USP43	17	9548802	Island
cg10196309	-0.00122774	0.80919	-0.00317851	0.483987	0.0134031	0.00170569	HTR7P;HEBP1	12	13154429	Island
cg09192942	-0.0117642	0.0659774	9.27712e-05	0.996129	0.0183555	0.00170569	KARS;KARS;TERF2IP	16	75682004	Island
cg11463612	-0.00736171	0.0995444	-0.000684402	0.955278	0.0144653	0.00171472	ITGA6;ITGA6	2	173292636	Island
cg22881262	-0.00464435	0.461993	-0.00870422	0.637729	0.0164882	0.00171472	NPBWR2	20	62738358	S_Shore
cg10773601	-0.00177003	0.916435	0.014467	0.756479	-0.0447675	0.00173106	CLEC11A	19	51226046	N_Shore
cg07183344	-0.000217822	0.942713	-0.000645619	0.863731	0.0085605	0.00173824	CPNE7;CPNE7	16	89642413	Island
cg14616251	0.00037261	0.944854	0.000644732	0.948832	0.0151606	0.00173824	GRHL3;GRHL3;GRHL3	1	24648696	Island
cg13501950	0.0102341	0.148762	-0.000211231	0.993832	-0.0228263	0.00173824	SCMH1;SCMH1	1	41583121	NA
cg12564526	-0.0105855	0.0959048	-0.0029346	0.896452	0.0178023	0.00173824	PMS2L4;STAG3L4	7	66767603	Island
cg11179286	-0.0171158	0.0656874	0.00405077	0.840072	0.0246886	0.00173921	UPF3A;UPF3A	13	115047994	Island
cg26800832	0.00482648	0.665078	0.00770441	0.882624	-0.0405373	0.00175108	SLC23A2;SLC23A2	20	4990828	NA
cg00399510	-0.00191785	0.517177	-0.00156371	0.750873	0.00886899	0.00175138	COMMD10	5	115420814	Island
cg06722069	0.0318614	0.0973953	-0.00337126	0.951357	-0.0566225	0.00175167	NA	3	113822382	Island
cg15358937	0.000507232	0.889545	-0.0012325	0.763959	0.0130878	0.00176377	C4orf10;MFSD10;MFSD10	4	2936732	Island
cg12219045	0.006955	0.284714	0.00106368	0.837829	0.0167424	0.00176942	LDOC1L	22	44894262	S_Shore
cg04191297	-0.00695929	0.0983777	-0.000297005	0.982265	0.0153843	0.0017734	KIFC1	6	33359192	Island
cg22963863	-0.00460042	0.0903699	0.000798957	0.88991	0.00762346	0.00178377	SNF8	17	47022211	Island
cg10704137	0.00974745	0.195494	-0.00370659	0.933691	-0.0262776	0.00178427	NA	6	25732153	N_Shore
cg17565215	-0.00145088	0.918007	-0.000924125	0.975915	-0.0284085	0.00178435	LOC728927	7	63771803	S_Shelf
cg15289658	-0.000517584	0.936844	-0.00174337	0.910846	0.0174215	0.00178519	PSAT1;PSAT1;PSAT1;PSAT1	9	80912121	Island
cg11192808	-0.00920302	0.0877381	-0.000211476	0.992956	0.0152545	0.00178519	SPAG1;SPAG1	8	101170185	Island
cg20928447	-0.00373323	0.25265	-0.000272225	0.973673	0.0124802	0.00178519	SELS;SELS	15	101817327	Island
cg15985338	-0.0095302	0.0894753	-0.00105948	0.964953	0.0160441	0.00178519	PMS2;PMS2;AIMP2	7	6048868	Island
cg08305796	-0.000385919	0.904982	0.000186584	0.992167	0.0072618	0.00178519	CHMP2A;CHMP2A	19	59066652	Island
cg06936779	-0.0192776	0.0793227	0.0140115	0.876428	0.03403	0.00178519	PIP5K1A;PIP5K1A;PIP5K1A;PIP5K1A;PIP5K1A;PIP5K1A;PIP5K1A;PIP5K1A	1	151171405	Island
cg14911223	0.0177392	0.0856481	-0.0108428	0.738177	-0.0262997	0.00178519	IFNAR1	21	34700152	S_Shelf
cg23325670	-0.00308056	0.118081	0.00432552	0.419868	0.0070893	0.00178519	OCEL1	19	17337031	Island
cg18342832	0.000920919	0.892128	-0.00105551	0.796444	0.0196158	0.00178519	PILRB;PMS2L1;PILRB;PILRB;PILRB	7	99933797	Island
cg14616651	-0.00298247	0.836365	0.0154914	0.570856	0.0368211	0.00178519	NDUFA1;RNF113A	X	119004996	N_Shore
cg17239140	-0.000315958	0.955199	0.000925372	0.954372	0.0133974	0.00178519	RPAP1	15	41836578	Island
cg16437896	-0.0173977	0.117635	0.0172199	0.435448	0.0374029	0.00178519	FKBPL	6	32098346	S_Shore
cg08872579	0.0114956	0.122796	-0.00422915	0.905096	-0.0251739	0.00178519	TTC22;TTC22	1	55265830	N_Shore
cg08072980	0.0298148	0.0565943	0.00273292	0.966423	-0.0435404	0.00178519	IKZF1	7	50450320	NA
cg06310844	-0.0213752	0.0866716	0.0125364	0.492998	0.0335155	0.00178519	PDCD5	19	33072506	Island
cg05430705	0.0176952	0.1209	0.00487965	0.905561	-0.0340993	0.00178519	CD38	4	15789397	NA
cg21140054	-0.00370013	0.457882	0.00244974	0.917498	0.0181138	0.00178519	SS18L2	3	42632404	Island
cg07325092	0.00211609	0.53693	-0.0019429	0.720015	0.0141269	0.00180005	GOLGA8B	15	34875825	Island
cg05622441	-0.0128367	0.0927329	0.00115992	0.956112	0.0218108	0.00180904	TERF2	16	69419962	Island
cg16354296	0.000386518	0.917362	-0.000545981	0.903363	0.0131304	0.00181008	DUSP5	10	112257617	Island
cg14580081	-0.0105486	0.0586569	0.0130239	0.327687	0.0154862	0.00181008	ERCC2;ERCC2	19	45873861	Island
cg05742564	-0.0104207	0.0565943	0.00385409	0.795459	0.015721	0.00181176	UBFD1;EARS2;EARS2	16	23568708	Island
cg11642829	-0.00797318	0.117922	0.00628453	0.787046	0.017515	0.0018198	PELP1	17	4607740	S_Shore
cg13828227	0.00240865	0.546047	0.00302548	0.784944	-0.0154082	0.0018198	SH2D3C;SH2D3C;SH2D3C;SH2D3C;SH2D3C;SH2D3C	9	130517095	Island
cg23676961	-0.00184057	0.569547	-0.000511856	0.950651	0.0107155	0.0018198	OMA1	1	59012576	Island
cg16593646	-0.00496923	0.0982193	-0.00136402	0.861901	0.0100807	0.0018198	PTCD2;MRPS27	5	71616216	Island
cg15531788	-0.00496115	0.0987791	0.00412648	0.771821	0.0104495	0.0018198	ZNF248	10	38146671	Island
cg21643513	0.00674892	0.352098	-0.00369068	0.903616	-0.0244788	0.0018198	ZNF547;TRAPPC2P1	19	57873485	N_Shore
cg09770068	0.0266652	0.0745015	-0.00229131	0.940061	-0.0377587	0.0018198	NA	12	52294251	Island
cg00090782	-0.0331707	0.0865299	0.024068	0.66909	0.0558083	0.00183888	NA	10	43248870	Island
cg10143433	-0.0123072	0.212332	0.0153514	0.656774	0.0322018	0.00184161	KLHL24;KLHL24	3	183353451	Island
cg01025283	-0.000313461	0.969018	-0.00761083	0.353877	0.0208947	0.00184886	FAIM;FAIM;FAIM;FAIM;FAIM;FAIM;FAIM	3	138327728	Island
cg00028232	-0.00392995	0.828161	-0.00913199	0.721777	-0.0362422	0.00184886	NA	4	1540469	N_Shore
cg00050312	-0.000962219	0.857467	-0.00406479	0.565164	0.0161336	0.00184886	PRKCA	17	64299065	Island
cg03115072	-0.00589646	0.0603496	-0.00122341	0.854399	0.00881749	0.00185012	BET1L;BET1L;RIC8A	11	207155	Island
cg05961700	0.00280342	0.908173	-0.00817141	0.86451	-0.0466528	0.00187246	DHRS9;DHRS9;DHRS9;DHRS9	2	169937750	NA
cg12691373	-0.000161917	0.948755	-0.000486762	0.901317	0.00672554	0.0018847	MRPL12	17	79670378	Island
cg15540553	-0.00707122	0.0997426	-0.00340725	0.796989	0.0137563	0.0018847	PLCB3	11	64018643	Island
cg00598985	-0.000546448	0.930185	0.00278371	0.866346	0.0147266	0.0018847	PASK	2	242088379	N_Shore
cg08679808	-0.00348364	0.25348	-0.00260687	0.854963	0.00950876	0.0018847	LOC92659;MAFG	17	79886116	Island
cg21463776	-0.0047566	0.211611	0.00447314	0.555648	0.0133358	0.0018847	ZNF827	4	146858454	Island
cg19725474	0.0199806	0.0824808	0.00752839	0.77158	-0.0297317	0.0018847	NA	14	51172257	NA
cg24896299	-0.00569125	0.0959048	0.00297846	0.739099	0.00978681	0.0018847	PTPLB	3	123303721	Island
cg10735211	0.037621	0.0641913	-0.0181555	0.549408	-0.0573363	0.00188591	ZNF509	4	4310922	NA
cg26662261	-0.00675384	0.0727789	-0.00189133	0.898194	0.0104199	0.00188591	C17orf80;FAM104A;FAM104A;C17orf80;C17orf80	17	71228709	Island
cg14107975	-0.0145087	0.0676168	0.000728398	0.975539	0.0223461	0.00189157	MAML2	11	96076498	NA
cg17080144	0.0049959	0.33237	0.00273768	0.802574	-0.0171263	0.00189157	RYR2	1	237832997	NA
cg15428835	0.0130393	0.126066	-0.0010294	0.978235	-0.0273563	0.00189157	TRIM73;TRIM74	7	75027521	S_Shelf
cg10536081	0.00495997	0.734923	0.00231104	0.943503	-0.0383747	0.00189724	NA	11	71462149	NA
cg09166556	0.0466775	0.0954684	-0.0209577	0.757323	-0.0789805	0.00189724	NA	1	156724277	S_Shelf
cg15380607	-0.00166215	0.4552	0.00264417	0.763087	0.00732971	0.00190144	TNFAIP3	6	138188545	Island
cg27049761	-0.00195423	0.804383	-0.0101589	0.557645	0.0258269	0.00190144	B3GNT4	12	122688708	Island
cg23295454	-0.0036356	0.259754	-0.000823866	0.940631	0.0206915	0.00190232	NA	14	100437951	Island
cg01332181	-0.00936907	0.224514	-0.000688482	0.948177	0.0335941	0.00190476	SLC1A5;SLC1A5	19	47290716	Island
cg20688114	8.53409e-05	0.997468	-0.000152692	0.99755	-0.0409614	0.00190476	NA	13	20138899	Island
cg22118604	-0.00103123	0.680224	-0.00142116	0.719744	0.0084037	0.00190476	CACNB1;CACNB1;CACNB1;CACNB1;CACNB1;CACNB1	17	37353833	Island
cg22505778	0.027064	0.17875	-0.0100187	0.737947	-0.0633636	0.00190693	NA	3	113822317	Island
cg17039011	0.0104726	0.363315	-0.00590015	0.783052	-0.0326872	0.00190714	DIP2C	10	694058	NA
cg07562773	-0.0405583	0.0819482	0.00818774	0.835692	0.0535786	0.00193125	TTC28	22	29075159	Island
cg17283838	-0.00136279	0.865176	0.00471752	0.469946	0.0248519	0.00193553	FAM69A	1	93427260	Island
cg03672348	-0.00719574	0.0994805	0.00163215	0.907953	0.0139158	0.00193596	RBCK1;RBCK1	20	388443	N_Shore
cg20983312	-0.000395661	0.818325	8.82988e-05	0.982934	0.00548354	0.00194404	ZBTB9	6	33422312	Island
cg16072655	0.0167055	0.354204	0.00516788	0.90126	-0.049369	0.00195235	CLEC2A	12	10086277	NA
cg06470246	0.00722796	0.549868	-0.00186908	0.959265	-0.0342854	0.00195981	NA	17	60218448	S_Shore
cg18313106	-0.01444	0.0635534	0.00156958	0.941116	0.0212394	0.00196532	ABCB10	1	229694614	Island
cg25139493	-0.00660329	0.447543	-0.0094383	0.694597	0.0324998	0.00196532	BMP8A;BMP8A	1	39957400	Island
cg25869317	-0.00498754	0.691061	-0.00126968	0.885816	0.0410119	0.00196532	CHSY1	15	101792241	Island
cg03420286	0.00180733	0.719787	0.00322585	0.682934	0.0175555	0.00196551	PRTG;PRTG	15	56035144	Island
cg25940730	-0.0178705	0.0768493	0.0270817	0.241166	0.0269819	0.00197613	TAPT1;FLJ39653;FLJ39653	4	16228647	Island
cg07870213	0.00928649	0.627871	-0.00553027	0.893724	-0.0442813	0.00197613	DND1	5	140052090	Island
cg23971255	-0.00457076	0.141368	0.00107979	0.914153	0.0115321	0.00197613	PLCD1	3	38071301	Island
cg11664379	0.0313624	0.128425	0.00794137	0.843606	-0.0614851	0.00198239	NA	5	7289931	Island
cg05970768	0.020092	0.0611625	0.00178143	0.974853	-0.0290471	0.00198794	UBTD2	5	171682616	Island
cg12126796	-0.00342131	0.119567	-0.00144157	0.853223	0.00833263	0.00201614	ATE1;ATE1	10	123687380	Island
cg07202430	-0.00302395	0.395633	-0.000450924	0.95076	0.0161274	0.00201883	SH2B3;SH2B3	12	111843939	Island
cg00109274	-5.6705e-05	0.994143	-0.0109845	0.785919	0.0217653	0.00201883	DGKH;DGKH	13	42623032	Island
cg16803088	0.000555782	0.926159	0.00296571	0.758195	0.0122387	0.00201883	KSR2	12	118407229	Island
cg07404363	-0.00127755	0.754233	0.000849157	0.964652	0.0125545	0.00203305	SRP19;SRP19	5	112197029	Island
cg20950465	-0.00916966	0.079669	0.000586993	0.965009	0.0192476	0.00203305	GPX7	1	53068181	Island
cg16573901	-0.00284692	0.306428	0.00229199	0.902739	0.00911768	0.00203305	GNL2	1	38061607	Island
cg16002523	0.0284744	0.225471	-0.00694967	0.911498	-0.0600852	0.00203305	FAM157A	3	197878295	NA
cg04177517	0.0186892	0.105866	-0.0130968	0.755516	-0.0384778	0.00203305	GPATCH1	19	33571484	N_Shore
cg17511741	-0.00183224	0.863991	0.00506696	0.859402	0.0188085	0.00203305	MAPK8IP2	22	51039434	Island
cg01052294	0.0133285	0.147863	0.00209541	0.942808	-0.0290804	0.00203305	NA	19	53088327	Island
cg13802966	-0.0256777	0.0950993	0.0154258	0.62349	0.0460046	0.00203305	CASP1;CASP1;CASP1;CASP1;CASP1	11	104905834	NA
cg20654260	-0.0186922	0.0854132	-0.000557646	0.988098	0.0304286	0.00203305	TMEM151B	6	44238905	S_Shore
cg08937395	-0.00182824	0.464202	-0.000757086	0.940785	0.010048	0.00203305	NA	7	128170824	Island
cg03822003	-0.00617186	0.0957375	-0.000629215	0.952942	0.0114173	0.00203478	ZNF764	16	30569878	Island
cg25910466	-0.0108936	0.256581	0.00560225	0.577283	0.0357695	0.00203478	XRN2;XRN2	20	21283998	Island
cg14443077	0.00130271	0.809762	0.0190974	0.262462	0.0149065	0.00203478	CPT1A;CPT1A	11	68606701	Island
cg22948236	0.000368862	0.954517	-0.00210259	0.746192	0.0166088	0.0020401	HCN2	19	590538	Island
cg15152706	-0.00217273	0.255937	-0.00228673	0.482129	0.0072568	0.00205341	FAM120B	6	170615451	Island
cg23663318	0.0199465	0.0953138	-0.00211872	0.943799	-0.0310217	0.00205374	RBMXL1;CCBL2;CCBL2;RBMXL1	1	89448407	NA
cg27180368	-0.00563722	0.682703	0.00547994	0.894806	-0.0310171	0.00205374	ZSCAN5B	19	56705497	N_Shelf
cg16971831	0.00102751	0.878465	0.000414088	0.965176	0.0197996	0.00205374	MAP3K1;MAP3K1	5	56110935	Island
cg19586661	0.000582219	0.927929	0.00695203	0.813237	0.016295	0.00205374	NA	11	66079705	Island
cg22592490	-0.000550658	0.862756	0.00543653	0.391611	0.0085456	0.00207501	GRK6;GRK6;GRK6;GRK6;GRK6;GRK6	5	176853722	Island
cg11474778	-0.00470096	0.386111	0.0116903	0.543162	0.0179368	0.00207501	RAD54B	8	95487352	Island
cg16629158	-0.0175903	0.0603496	-0.00139511	0.947387	0.0264837	0.00207572	TFCP2L1	2	122042988	Island
cg08720189	-0.00393428	0.094089	0.00118423	0.843025	0.00686153	0.00207572	ARRDC1	9	140500208	Island
cg27391650	-0.00531828	0.731785	-0.00583881	0.765008	-0.0324722	0.00207572	NA	3	75415591	NA
cg04063235	0.00552592	0.497459	0.00219239	0.917093	-0.0250844	0.00207572	MIRLET7A3;LOC400931;MIRLET7B	22	46508563	NA
cg06383088	-0.00641189	0.121723	-0.000532728	0.978116	0.0146535	0.00207716	XPA;XPA;XPA	9	100459634	Island
cg04652621	-0.0123393	0.073387	-0.00108325	0.95301	0.0193866	0.00207716	KCNH2;KCNH2	7	150671807	Island
cg07458698	0.00678841	0.433073	-0.000937455	0.927935	0.0285707	0.00207716	ETAA1;ETAA1	2	67624494	Island
cg13598790	-0.00328944	0.125274	-0.000521811	0.943506	0.00732815	0.00207716	SLC38A9	5	55007947	Island
cg26330063	0.0212595	0.253473	0.00504172	0.932139	-0.0499319	0.00207716	FAM105A	5	14614735	NA
cg25444615	0.0179913	0.560543	0.0106055	0.822252	-0.0735673	0.00207716	NA	19	24184550	NA
cg25757740	-0.00530041	0.0971402	-0.000688013	0.941999	0.0101193	0.00207716	PCBD1	10	72647938	Island
cg14953590	0.0034076	0.750429	-0.00179561	0.880191	0.0133364	0.00207716	VGLL2;VGLL2	6	117586666	Island
cg09403165	-0.00513783	0.173055	-0.00192058	0.89792	0.0125639	0.00207716	C15orf42	15	90118814	N_Shore
cg16387254	0.0298826	0.117318	-0.00189844	0.977601	-0.0585622	0.00207716	C1orf124;C1orf124;EXOC8	1	231472287	N_Shore
cg18062684	-0.000834495	0.684097	0.00044452	0.873966	0.00717997	0.00207716	MARK2;MARK2;MARK2;MARK2	11	63606263	Island
cg06446937	-0.00156993	0.577295	0.00100614	0.861328	0.0079816	0.00207716	C1orf135	1	26186070	Island
cg20682991	0.030592	0.0875858	0.0213621	0.287693	-0.0469589	0.00207716	NA	2	74981952	Island
cg03956833	-0.000878059	0.799385	-0.00434378	0.555018	0.00950856	0.00209512	C1orf159;C1orf159	1	1051711	Island
cg14516552	-0.00539488	0.129058	0.00499619	0.519702	0.0136081	0.00209512	FAM120AOS;FAM120A	9	96213518	Island
cg11807261	0.0144418	0.0961847	-0.0131687	0.655181	-0.026652	0.00210873	NA	4	13991309	NA
cg18604876	-0.007706	0.111829	0.00738435	0.743678	0.0168361	0.00211415	ARL8B	3	5164258	Island
cg07875759	-0.00204653	0.325526	0.000166489	0.988912	0.00789963	0.00211415	ABCG1;ABCG1;ABCG1;ABCG1;ABCG1;ABCG1	21	43639080	Island
cg06026129	-0.00152652	0.673907	-0.00164698	0.871457	0.0138079	0.00211415	LPPR3	19	822355	Island
cg06539717	-0.00669594	0.0736594	-0.00237271	0.820758	0.00999772	0.00211858	VRK2;VRK2;VRK2;VRK2;VRK2;VRK2	2	58274059	Island
cg23039201	-0.0114191	0.0808336	0.0088107	0.70459	0.0173174	0.00212324	GPN1;CCDC121;GPN1;GPN1;CCDC121;CCDC121;GPN1;GPN1	2	27851887	NA
cg19579446	-0.0120637	0.0999116	0.0125742	0.379536	0.022648	0.00212769	UBE2L6;UBE2L6	11	57335474	Island
cg12003026	0.00634459	0.488929	-0.00383278	0.901187	-0.0306616	0.00213424	HIST1H2BI	6	26273370	Island
cg25593391	-0.00539234	0.843088	0.00363555	0.934239	-0.044886	0.00213822	C17orf77;CD300LD	17	72580901	NA
cg04568355	-0.000844054	0.737069	-0.00145305	0.808462	0.00724517	0.00214388	CORO6	17	27949861	Island
cg04774374	-0.00761342	0.168857	0.00990334	0.718004	0.0182004	0.00214388	CALU;CALU	7	128379134	Island
cg13468249	-0.0256087	0.0877381	0.0257951	0.266742	0.0415058	0.00214964	DULLARD;DULLARD;C17orf81;C17orf81;C17orf81;C17orf81;DULLARD	17	7154818	Island
cg06540146	0.00495493	0.406036	-0.000269928	0.989582	0.0212878	0.00214964	GREM1	15	33011185	Island
cg16445596	-0.00786376	0.0932825	0.00920774	0.58088	0.0134578	0.00216402	DBNDD1;DBNDD1	16	90075204	NA
cg11299854	-0.00243527	0.850602	-0.00822495	0.369424	0.0344953	0.00216488	CCNI2;CCNI2	5	132083184	Island
cg14322215	-0.00805315	0.0656237	-0.00260083	0.750585	0.0121308	0.00218932	TRIM27	6	28891358	Island
cg23455341	-0.000662245	0.764873	-2.93768e-05	0.995051	0.00702188	0.00218932	TRIM25	17	54991409	Island
cg12724894	-0.0109082	0.651121	0.00589009	0.918889	0.0633725	0.00218932	DIP2C	10	716157	S_Shelf
cg24327541	-0.006195	0.0815418	0.000846429	0.947383	0.0101996	0.0022101	NA	19	8570921	Island
cg00985205	-0.0108964	0.0865299	0.00178787	0.923486	0.0177812	0.00221369	RUFY3	4	71570491	Island
cg06782686	-0.00495964	0.185344	0.00168854	0.904656	0.0134669	0.00222146	NID2	14	52535964	Island
cg01134297	0.00172943	0.815559	-0.00062937	0.930471	0.0244515	0.00222146	DEF8;DEF8	16	90014983	N_Shore
cg13795264	0.000310175	0.953277	-0.00273735	0.779477	0.0126832	0.00222146	PREX1	20	47444923	Island
cg03027379	-0.0120525	0.0964625	-0.0035279	0.877574	0.0224758	0.00222146	NA	6	31462183	S_Shore
cg27641051	-0.00530065	0.0625652	0.00106477	0.831884	0.00757869	0.00222146	HSPA9	5	137911203	Island
cg07700369	-0.0030796	0.44583	0.00321375	0.846676	0.0126974	0.00222146	CREB3L1;CREB3L1	11	46299268	N_Shore
cg09859898	-0.000342999	0.949397	-0.00512375	0.389545	0.0129142	0.00222146	CORO1A	16	30194903	Island
cg02871028	0.0016552	0.495166	-0.000696206	0.87879	0.00680558	0.0022347	DPY19L3	19	32896878	Island
cg15190742	0.00152722	0.808529	0.000158019	0.992478	0.0168118	0.0022347	BEND4;BEND4	4	42154140	Island
cg27657363	-0.00235375	0.802445	0.00479443	0.863326	-0.0189212	0.00223654	NA	22	39788876	S_Shelf
cg01823956	0.000845963	0.783249	0.000413835	0.941389	0.00822311	0.0022368	PPP2R5C;PPP2R5C;PPP2R5C;PPP2R5C	14	102228210	Island
cg17147776	-0.00283472	0.273157	4.80782e-05	0.994495	0.0101033	0.00224276	MYST4	10	76585791	Island
cg04776910	0.000111593	0.966905	-0.000827737	0.845559	0.00632202	0.00224303	ZNF497	19	58874233	Island
cg21998840	0.000215456	0.98468	-0.00620209	0.834737	-0.0208001	0.00224844	MAD1L1;MAD1L1;MAD1L1	7	2212030	NA
cg24367984	-0.00418739	0.311514	-0.00232466	0.833018	0.0144224	0.00225333	OVCA2;DPH1	17	1945160	Island
cg15359501	-0.00158946	0.424376	0.00122023	0.811593	0.00836198	0.002256	GLT25D2;GLT25D2	1	184006496	Island
cg19826439	-0.00884465	0.0527876	-0.00114198	0.958473	0.0138469	0.00226487	NA	1	226297528	Island
cg10808399	-0.00363356	0.0972758	0.000836049	0.905513	0.0067627	0.0022667	PLSCR3	17	7297336	Island
cg09395855	-0.00118373	0.644283	-0.00071478	0.927691	0.00876044	0.0022667	GRK5;GRK5	10	120967408	Island
cg14150327	0.00109493	0.795159	0.00240054	0.69003	0.0118538	0.00227012	NRP2;NRP2;NRP2;NRP2;NRP2;NRP2	2	206547084	Island
cg11612470	-0.00824437	0.101033	0.00149245	0.922554	0.0163689	0.00227086	TEAD4;TEAD4;TEAD4	12	3068051	Island
cg00775388	0.0160988	0.0959048	-0.00459997	0.855728	-0.0273877	0.00227367	ZNF735	7	63667718	NA
cg14337668	0.0282422	0.0640623	0.0152156	0.569027	-0.0373528	0.00227367	NA	9	99883682	Island
cg02346057	0.00268907	0.582356	-0.00566848	0.54186	0.0161025	0.00229178	CCNF	16	2479628	Island
cg14022873	0.0178831	0.0994882	0.000992538	0.982201	-0.0320956	0.00229275	NA	6	31820119	NA
cg12794781	0.000414404	0.964829	-0.00325078	0.869266	-0.0159013	0.00229275	BEND7;BEND7	10	13513994	Island
cg14849431	0.002397	0.347285	-0.00128622	0.680977	0.00895724	0.00229881	HLA-E	6	30457724	Island
cg07745899	-0.00404168	0.698503	-0.0199899	0.302008	-0.0268234	0.00229881	TRMT2B;TRMT2B;TRMT2B;TRMT2B	X	100303724	N_Shelf
cg10909163	-0.00908642	0.0699244	-6.60456e-05	0.996589	0.013102	0.00229881	WBP4	13	41635251	Island
cg06623486	-0.00569969	0.103489	0.00610143	0.510658	0.0118634	0.00230396	UAP1	1	162531613	Island
cg27086763	0.00374097	0.635621	-0.00726222	0.798757	-0.0194694	0.00230396	NA	12	74686411	NA
cg02469461	0.00372133	0.650934	-0.00837452	0.524356	-0.021513	0.00231093	CAB39;CAB39;CAB39	2	231589895	NA
cg14138432	-0.00362261	0.239738	-0.0010748	0.797436	0.0133868	0.00231146	WDR53;FBXO45	3	196295511	Island
cg00997411	-0.00312952	0.477286	0.00288699	0.829153	0.0174414	0.00231146	NUAK2	1	205290916	Island
cg16797983	-0.00514101	0.0916776	0.000675184	0.941656	0.00887106	0.00231323	TRIM26	6	30181025	Island
cg15249164	-0.00710661	0.0872393	0.00447697	0.760665	0.0115962	0.00231323	ATP5O	21	35288186	Island
cg27657525	-0.0118892	0.0611625	0.00373239	0.836398	0.0173855	0.00231323	C19orf2;C19orf2	19	30432971	N_Shore
cg24663683	0.0163044	0.0902089	0.00837062	0.829933	-0.0277347	0.00231494	NA	5	39721720	Island
cg10245697	-0.00882463	0.0882017	-0.00125483	0.914773	0.016811	0.00232545	PANK2;PANK2;PANK2	20	3869582	Island
cg07367563	-0.00422621	0.05506	-0.00140359	0.813786	0.00581252	0.00233816	CDC42SE1;CDC42SE1;CDC42SE1;MLLT11;CDC42SE1	1	151032068	Island
cg15812494	0.00801302	0.305913	-0.00335618	0.853293	-0.0235164	0.00233956	NA	8	6923300	NA
cg26566046	-0.00518949	0.455555	-0.00183942	0.925015	0.0158225	0.00234336	PAWR	12	80083628	Island
cg02128150	0.00096625	0.827508	-0.0044368	0.620384	0.0130248	0.00234792	CHD9	16	53164214	Island
cg04902930	0.0205669	0.101305	0.00125411	0.977276	-0.0360303	0.00236236	CA13	8	86186217	NA
cg17643757	0.0215558	0.0962487	0.00463324	0.825968	-0.0349642	0.00237026	NA	12	6993812	NA
cg01700035	0.016033	0.147173	-0.0148022	0.601026	-0.0318515	0.0023714	ZNF668	16	31077783	S_Shelf
cg26010175	-0.0041474	0.105973	0.00161735	0.900955	0.00893029	0.00237827	PCCB	3	135969053	Island
cg07139317	-0.00707696	0.0927329	-0.000790378	0.948951	0.0120133	0.00239222	UBIAD1;UBIAD1	1	11333383	Island
cg08335779	0.000747946	0.82864	-0.00115211	0.84559	0.0111503	0.00239222	SHMT1;SHMT1	17	18266993	Island
cg04408576	-0.00404854	0.0993257	0.00448099	0.688102	0.00900051	0.00241137	CLCN7;CLCN7	16	1524927	Island
cg27552287	-0.00394071	0.242219	-0.00104189	0.924543	0.0109474	0.00241137	PRKCG	19	54385396	Island
cg17816495	-0.00162693	0.280325	-0.000690967	0.913297	0.00512515	0.00241137	DDX49;COPE;COPE;COPE	19	19030203	Island
cg04914231	-0.00481216	0.130619	0.0206212	0.254674	0.0110625	0.00241137	INO80E;HIRIP3	16	30006637	Island
cg13089318	0.00921166	0.0990112	0.00341479	0.890033	-0.0166847	0.00242779	NA	1	80961776	NA
cg19102938	-0.00159304	0.678084	0.000769874	0.952804	0.011155	0.00242779	TOP1MT	8	144417210	S_Shore
cg12927203	0.000139739	0.9822	-0.00070791	0.913136	0.0173761	0.00242779	GBAS	7	56032122	Island
cg11441553	-0.0144922	0.131912	0.0386944	0.0540042	0.0326082	0.00243585	NXPH4	12	57614120	S_Shelf
cg04272052	0.0200218	0.0965129	-0.0110131	0.587864	-0.0343917	0.00243585	ZNF3;ZSCAN21	7	99662051	NA
cg17837485	-0.00242341	0.271985	0.00170374	0.713855	0.00722193	0.00243585	NR2C2AP	19	19314298	Island
cg04607442	-0.0133923	0.0686793	0.0150824	0.595379	0.0193172	0.0024371	NA	13	21872219	Island
cg09547767	-0.00207681	0.752251	-0.000761746	0.942736	0.0181032	0.00244314	BMP8A;BMP8A	1	39957387	Island
cg12556608	-0.00654575	0.152586	0.00793148	0.419014	0.0149383	0.00244402	NA	7	66057450	S_Shore
cg03635171	0.0274182	0.0962471	-0.00808059	0.864116	-0.0460248	0.00244635	IGFL2;IGFL2	19	46650879	NA
cg09692125	0.00802099	0.30186	0.00242298	0.906963	-0.024312	0.00244635	UBC	12	125396507	N_Shelf
cg04534504	-0.0054269	0.14858	-0.00468831	0.578118	0.0137423	0.00244635	RHOBTB1;RHOBTB1;RHOBTB1;RHOBTB1	10	62704143	Island
cg05119385	-0.000696563	0.842851	-0.00126283	0.819171	0.00879602	0.00244635	FAM36A;FAM36A	1	244998681	Island
cg27127202	0.00536866	0.605292	-0.0144199	0.703263	-0.0326772	0.00245361	RGS9;RGS9;RGS9	17	63136917	S_Shelf
cg11336323	-0.0147347	0.10179	0.0187199	0.395765	0.0280841	0.00245361	ATP5SL;ATP5SL;ATP5SL;ATP5SL;ATP5SL;ATP5SL;ATP5SL	19	41946040	S_Shore
cg25837738	-0.00941807	0.0887676	-0.00831824	0.750997	0.0150171	0.00245756	PDIA4	7	148725785	Island
cg05228276	0.00748587	0.313407	0.00691299	0.729458	0.014222	0.00247297	WDR54	2	74649287	Island
cg27604671	-0.00298022	0.338048	-0.000440502	0.936629	0.0159344	0.00247344	MALT1;MALT1;MALT1;MALT1	18	56338659	Island
cg03793778	0.00905584	0.468534	-0.000662349	0.987516	-0.0298107	0.00247344	LGALS7	19	39264720	S_Shelf
cg12344247	-0.00502548	0.0972145	-0.00211944	0.754415	0.00914317	0.00247344	FAM120B	6	170615455	Island
cg13792460	-0.00124248	0.853242	-0.00162516	0.83437	0.0199076	0.00247344	HSPH1;HSPH1	13	31735875	Island
cg03449631	-0.00567871	0.209407	-0.00419099	0.694597	0.0173603	0.00247406	SLBP;SLBP	4	1714019	Island
cg22862480	-0.00804372	0.094223	0.000805589	0.962152	0.0149854	0.00248073	SFMBT2	10	7450355	Island
cg11423998	-0.00741186	0.292036	0.00231585	0.919947	-0.0106004	0.00248305	DIP2C	10	374010	S_Shore
cg15764058	-0.0146513	0.0951237	0.0042636	0.8907	0.0319281	0.00248939	MAGI1;MAGI1;MAGI1	3	66024691	Island
cg14078059	-0.00737459	0.643915	0.000726012	0.924189	0.0502706	0.00252021	NA	12	65174660	Island
cg10161675	0.0278695	0.103472	0.0140388	0.619935	-0.0490354	0.00252525	NA	10	88982696	Island
cg08092446	-0.00670587	0.0956857	-0.00179371	0.905096	0.0117669	0.00252687	ZNF446	19	58987653	Island
cg15437133	-0.00651142	0.1847	0.000859634	0.969372	0.020557	0.00252964	ZNF503;C10orf41	10	77160907	Island
cg14380045	0.0221617	0.158063	-0.00151815	0.984092	-0.0478635	0.00252964	NA	9	15527817	Island
cg17983724	-0.00294217	0.116821	0.00014432	0.987177	0.00634802	0.00252964	TYW1B;SBDSP;SBDSP;TYW1B;SBDSP;SBDSP;TYW1B;TYW1B	7	72298804	Island
cg14284541	0.00783019	0.304851	-0.00768822	0.67309	-0.0228597	0.00253629	NA	17	79998785	S_Shelf
cg00686595	-0.00307018	0.275277	-0.0013615	0.904631	0.0111824	0.0025421	KIF5B	10	32345476	Island
cg00737992	0.0246595	0.0527876	0.0114898	0.66122	-0.0329061	0.0025421	GCNT7;C20orf106	20	55098859	NA
cg05631262	-0.00885852	0.0700938	0.000954844	0.950962	0.0124399	0.00254273	CDON	11	125933228	S_Shore
cg00808352	0.0179921	0.134559	0.00604173	0.901904	-0.0382035	0.00254429	NA	1	120859570	NA
cg08972588	-0.0150073	0.310102	-0.0108026	0.796444	-0.0440601	0.00254429	TNXB;TNXB	6	32014674	NA
cg12520727	0.00998525	0.238065	-0.00330001	0.914996	-0.0260969	0.00254429	CLPB	11	72120520	NA
cg01488674	-0.024398	0.0793227	0.00904374	0.788804	0.0349598	0.00254618	XPNPEP3;ST13	22	41252774	Island
cg12653133	0.0286404	0.0865299	-0.000558115	0.993638	-0.0459216	0.00254618	SDHAP3	5	1584149	NA
cg09572053	-0.000334451	0.963731	0.00054503	0.828241	0.0177263	0.00254654	NUDT3	6	34360501	Island
cg03416665	-0.0085003	0.0872393	0.0102218	0.69855	0.0149959	0.00254654	PDLIM5;PDLIM5;PDLIM5;PDLIM5;PDLIM5	4	95373403	Island
cg11437374	-0.0135276	0.0625652	0.00374795	0.787793	0.018019	0.00254654	CCDC99;CCDC99	5	169010780	Island
cg23636994	-0.00159876	0.703521	-0.000229291	0.988884	0.012634	0.00255182	C7orf28A	7	5938195	Island
cg03757398	0.0143094	0.191416	-0.00731038	0.738781	-0.0333812	0.00255182	RAB42	1	28920491	S_Shore
cg04582424	-0.00954619	0.173079	0.00878881	0.697897	0.0227363	0.00255182	ZC3H11A	1	203764710	Island
cg18156417	0.00309717	0.681164	0.0109747	0.435179	-0.0190164	0.00255182	MAP2K2	19	4099405	N_Shore
cg12856855	0.00777662	0.648195	-0.0222182	0.467227	-0.0470719	0.00255182	CLSTN1;CLSTN1	1	9824113	S_Shore
cg22805491	0.0309553	0.103084	0.0166715	0.814047	-0.0537857	0.0025543	NA	14	51172404	NA
cg14089512	-0.00999036	0.0793227	0.00210221	0.879262	0.0153163	0.00256766	SCD	10	102106757	Island
cg00807495	0.00767463	0.252122	-0.0174115	0.0958878	-0.0196619	0.00256766	RASA3	13	114838482	N_Shore
cg06138422	-0.00924698	0.0768493	0.00113578	0.932672	0.0133867	0.00257756	ANKLE2	12	133338013	Island
cg24915717	-0.00147481	0.855875	-0.00518176	0.390158	0.0231675	0.00258167	TECPR1	7	97881573	Island
cg20428342	-1.44037e-05	0.997026	0.000504386	0.886287	0.00885764	0.00258429	KAZALD1	10	102820768	Island
cg06147822	0.00180291	0.699648	0.000101882	0.987438	0.0148599	0.00258429	GNAS;GNAS;GNAS;GNAS;GNAS;GNAS;GNAS;GNAS	20	57466905	Island
cg06084379	0.00557521	0.59489	0.000823651	0.981911	-0.0328602	0.00259539	CMPK1;CMPK1	1	47798909	N_Shore
cg13464876	-0.0014162	0.409974	-0.000713118	0.885447	0.00640892	0.00259679	C9orf5	9	111881992	Island
cg22918356	0.0173308	0.137354	0.0170836	0.725938	-0.040751	0.00259797	INPP5A	10	134496823	NA
cg15894431	-0.000808156	0.883076	-0.000534116	0.910848	0.0165984	0.00259797	YAP1;YAP1	11	101981130	Island
cg03069383	-0.00552106	0.307202	0.0096097	0.453434	0.0157757	0.00259797	RDH14	2	18741691	Island
cg04843085	0.0257383	0.0677292	-0.00432652	0.894895	-0.03627	0.00259797	C11orf45;KCNJ5	11	128776548	NA
cg01418167	-0.0011018	0.779158	0.000949469	0.942455	0.0115902	0.00260568	TGIF2	20	35203038	Island
cg13704629	0.0392435	0.0666298	0.0133324	0.692943	-0.0534779	0.00261115	DCAF4;DCAF4;DCAF4;DCAF4;DCAF4	14	73396469	S_Shelf
cg25388301	-0.00123437	0.455543	-0.000877202	0.84536	0.00518005	0.00261883	C11orf83;C11orf48;C11orf83;C11orf48	11	62439134	Island
cg02013961	-0.00668728	0.107216	-0.00243936	0.754495	0.0121809	0.00262017	VTA1	6	142468197	Island
cg26957187	-0.0113377	0.510549	-0.00769822	0.906819	-0.0505864	0.00262462	CALN1;CALN1	7	71799982	N_Shore
cg15395345	0.00916667	0.480453	-0.00379622	0.942727	-0.0414193	0.00266073	NA	8	6946366	N_Shelf
cg14918442	-0.0149133	0.337065	-0.00185871	0.940873	-0.035975	0.00266073	NA	2	242760696	Island
cg21944557	-0.00496262	0.0829235	-0.000792056	0.916809	0.00756932	0.00267422	CEP350	1	179923876	Island
cg05469734	0.0201599	0.0918288	-0.0099467	0.580337	-0.02972	0.00267422	LRRC37B	17	30347851	NA
cg25923345	0.000560046	0.924629	-0.00029953	0.992517	-0.014301	0.00268443	POP7	7	100304669	S_Shore
cg00111436	-0.00493131	0.123621	0.00379673	0.330058	0.0111196	0.00268443	RNF34;RNF34	12	121837826	Island
cg20992873	-0.000671663	0.820487	0.00179443	0.782424	0.0080382	0.00268443	ZNF84;ZNF84	12	133613861	Island
cg08914271	0.00341999	0.735409	-0.010047	0.436943	-0.0228106	0.00268471	NA	22	31028489	N_Shelf
cg00790928	-0.00554162	0.112513	0.00505719	0.439239	0.0118585	0.00268571	EPB41;EPB41;EPB41;EPB41;EPB41;EPB41;EPB41;EPB41;EPB41;EPB41	1	29213690	Island
cg01236325	-0.00300279	0.173777	-0.000559499	0.928856	0.00914222	0.00270375	ZBTB42	14	105267586	Island
cg23975564	0.00659912	0.452673	-0.00232502	0.934653	-0.0237298	0.00270375	NA	2	76099685	NA
cg20908936	-0.00172729	0.784377	0.00160159	0.849283	0.0201027	0.00270375	NA	7	113726250	Island
cg02620388	-0.00391894	0.094473	-0.00062332	0.918405	0.00693106	0.00270465	GNB2	7	100271115	Island
cg14074715	-0.00509848	0.296918	0.00273681	0.578062	0.0174256	0.002706	ARHGDIA	17	79829378	Island
cg16012111	-0.00119386	0.729742	-0.000529877	0.956364	0.0131477	0.00270693	FKBP5;FKBP5;FKBP5;FKBP5	6	35656758	Island
cg23744433	-0.00899456	0.0909122	-0.00557076	0.631196	0.0150182	0.00270959	MIER1;MIER1;MIER1;MIER1;MIER1;WDR78;MIER1;MIER1;MIER1;MIER1;MIER1;MIER1;MIER1;WDR78;MIER1;MIER1	1	67390759	Island
cg18425696	-0.00356624	0.175097	0.000782958	0.943075	0.00857531	0.00272027	SIX4	14	61190401	Island
cg11608447	-0.00950954	0.226541	0.0169618	0.448689	0.02611	0.00272027	ANKRD18A;C9orf122	9	38620746	Island
cg14009947	-0.00237347	0.343433	-0.000352806	0.97556	0.00810399	0.00272027	CDC123;NUDT5	10	12238299	Island
cg14846372	0.010788	0.294057	-0.000109679	0.997753	-0.032165	0.0027228	NA	7	100921992	NA
cg16944820	-0.0150201	0.0567428	0.00271518	0.844293	0.0211825	0.00273291	NA	13	45492071	NA
cg24043861	0.0329623	0.0962471	0.00342298	0.89116	-0.0497746	0.00273291	DCAF4;DCAF4;DCAF4;DCAF4;DCAF4	14	73396628	S_Shelf
cg26494424	-0.0037923	0.101598	0.00053384	0.940252	0.00766159	0.00273291	EIF2B1;GTF2H3	12	124118326	Island
cg04006656	-0.00400694	0.154549	-0.00254249	0.690129	0.00893505	0.00273291	MAP2K5;MAP2K5	15	67834818	Island
cg08708735	-0.00705681	0.0674	-0.0012681	0.8773	0.0107063	0.00273291	KIAA1908;PSMG3;KIAA1908;PSMG3;PSMG3;KIAA1908	7	1609515	N_Shore
cg09667001	-0.0227169	0.135848	0.0106931	0.746409	0.0536871	0.00273291	NA	17	60215649	Island
cg05102190	-0.0108668	0.0959048	0.0323821	0.238911	0.0183031	0.00273572	ZYX;ZYX	7	143078242	Island
cg16635483	0.0193928	0.102504	0.00315929	0.930865	-0.03317	0.00273572	NA	3	96338407	NA
cg00021108	-0.00483839	0.0899864	0.0103849	0.350829	0.00809172	0.00273572	RIN3	14	92980026	Island
cg13027404	-0.00597917	0.357169	-0.000721631	0.968677	0.0153725	0.00274267	NA	15	53095984	N_Shore
cg20899053	-0.00317746	0.408116	-0.00431844	0.597553	0.0164441	0.00274357	MNX1;MNX1;MNX1	7	156803197	Island
cg01939664	-0.00469829	0.18522	-0.000404071	0.965703	0.0120328	0.00276508	ZNF362	1	33722135	S_Shore
cg17371350	-0.0135034	0.0521723	0.0107201	0.792969	0.0171662	0.00277219	ELP2P;GEMIN4	17	655677	Island
cg03665832	-0.00299689	0.196794	0.000942329	0.915662	0.00775896	0.00277308	ARPC1A;ARPC1A	7	98923565	Island
cg14119263	-0.00240254	0.775681	-0.0021965	0.804333	0.0248645	0.00277636	ASB13;ASB13	10	5708327	Island
cg12946690	-0.0066309	0.0887676	0.0019906	0.886287	0.00982132	0.00277636	SMG6;SRR;SMG6;SMG6	17	2206740	Island
cg01959412	-0.013632	0.089013	0.00978266	0.568449	0.0245705	0.00277636	MSX1;MSX1	4	4861398	Island
cg26449450	0.0234997	0.0921467	0.00862597	0.57658	-0.0335664	0.00277636	NA	19	12228348	N_Shore
cg11649641	0.0370683	0.0807549	0.0162083	0.727437	-0.0544783	0.00277636	NA	1	147737302	Island
cg03552401	-0.00273493	0.184128	0.00875202	0.721446	0.0068509	0.00277636	LENG9	19	54974983	Island
cg07191560	-0.000129232	0.982889	-0.00127772	0.775205	0.0142537	0.00277636	RALGAPA2	20	20693706	Island
cg27656070	0.00202191	0.819667	0.00369682	0.841403	-0.0171117	0.00277689	NA	12	66138190	S_Shore
cg15682608	0.00114676	0.664844	0.00237739	0.738326	0.00730135	0.00277689	NAT6;HYAL3	3	50337172	S_Shore
cg06716686	-0.00535485	0.112204	0.000426003	0.970357	0.0105162	0.00277975	ITPR1;ITPR1;ITPR1;ITPR1;ITPR1;ITPR1	3	4535154	Island
cg05001992	0.00288923	0.590904	0.00116837	0.837559	0.00751793	0.00278435	ZNRF1;ZNRF1	16	75033300	Island
cg07300200	-0.00202539	0.652898	0.00448274	0.606174	0.0148509	0.00278435	NA	8	143534100	Island
cg17105206	-0.00405108	0.82893	0.0097956	0.82737	0.03411	0.00280301	KIAA0895L	16	67211972	Island
cg18069309	0.00046345	0.936078	0.000421386	0.926812	0.0167346	0.00280301	STARD9	15	42867567	Island
cg17892871	-0.00389788	0.419957	0.0201264	0.38441	0.0154261	0.00280757	TFPT;TFPT;PRPF31	19	54618653	Island
cg00822353	-0.00156315	0.506012	-0.000293875	0.957242	0.00856795	0.00283313	DGKE	17	54910709	Island
cg21932400	0.00643366	0.580674	0.00141961	0.966054	-0.0298589	0.00284502	NA	1	32893366	S_Shore
cg02089380	8.14756e-05	0.991044	0.00137711	0.821315	0.018159	0.00285292	ACVR1;ACVR1	2	158732891	NA
cg21956150	-0.0119938	0.055121	0.000371604	0.98405	0.0189216	0.00285412	RPS15;RPS15	19	1438388	Island
cg21193485	-0.00382166	0.109735	0.000361359	0.96512	0.0087531	0.00285455	NA	19	36193577	Island
cg16460446	-0.00740056	0.155543	0.0230917	0.235609	0.0165884	0.00285541	SKAP1;SKAP1	17	46507690	Island
cg13346967	0.00608767	0.179314	-0.0125724	0.384374	-0.013546	0.00285541	CYTH2;CYTH2	19	48975213	S_Shelf
cg00881440	-0.00251528	0.26565	-0.00117216	0.837373	0.00759405	0.00285541	C7orf27	7	2595255	Island
cg25223263	-0.0204254	0.0503263	0.0012077	0.956014	0.027432	0.00286935	ABCG4;ABCG4	11	119020168	Island
cg17103702	-0.00337655	0.125919	-0.00158288	0.700998	0.00717938	0.00288189	MRPL38;MRPL38	17	73901075	Island
cg01930236	-0.00360526	0.341886	0.00251146	0.661252	0.0149494	0.00288189	STRADB;TRAK2;TRAK2	2	202316245	Island
cg13990958	-0.00422825	0.353243	0.0154243	0.297635	0.0148398	0.00288189	DAGLB;DAGLB	7	6487999	S_Shore
cg00503587	-0.0031692	0.263584	-8.87257e-05	0.990717	0.0106956	0.00288189	PET117	20	18118441	Island
cg25808926	-0.00592912	0.0959048	-0.000900435	0.916638	0.0105692	0.00288189	SAP18	13	21714709	Island
cg12152193	0.0304271	0.0894753	-0.00770518	0.879907	-0.0455601	0.00288189	RNF44	5	175954583	NA
cg03951724	-0.0173725	0.058242	0.00112743	0.967201	0.0232868	0.00288189	TBC1D10A	22	30723125	Island
cg17185401	-0.00223167	0.340427	0.00193348	0.813867	0.00831599	0.00288189	AMIGO1;AMIGO1	1	110052093	Island
cg23319982	-0.0046909	0.521531	-0.000825669	0.965452	0.02192	0.00288189	NA	19	41641847	Island
cg12566780	-0.00587819	0.136454	0.00168859	0.912342	0.0129606	0.00288189	PEX1;C7orf64	7	92157604	Island
cg16710109	-0.000408969	0.900806	0.000374669	0.956071	0.00850886	0.00288189	MMAB;MMAB;MVK;MVK	12	110011302	Island
cg23892580	-0.00447212	0.514178	-0.000296499	0.94253	0.0234227	0.00288189	SMARCA4;SMARCA4;SMARCA4;SMARCA4;SMARCA4	19	11071746	Island
cg14204255	-0.00213397	0.515705	-0.00463404	0.733213	0.00930227	0.00288284	LASS4	19	8274062	N_Shore
cg08674025	0.00245464	0.654634	-0.000958692	0.841015	0.0113019	0.00288284	TTC38	22	46663740	Island
cg25486615	-1.94743e-05	0.997849	-0.00498261	0.602037	0.014544	0.00289659	RP5-1022P6.2	20	5591870	Island
cg09437360	-0.00200397	0.397965	0.00123963	0.854453	0.00912849	0.00289829	CACNB1;CACNB1;CACNB1	17	37354084	S_Shore
cg26342398	-0.00566284	0.0925964	0.000844879	0.935916	0.00956421	0.00289829	SSX2IP;SSX2IP;SSX2IP;SSX2IP;SSX2IP	1	85156326	Island
cg04565464	-0.00468562	0.37591	0.00593443	0.611262	0.0168971	0.00289829	NFKBIL2	8	145669602	Island
cg04203298	-0.00935338	0.184083	0.00106163	0.97607	0.0232433	0.00289846	STX3	11	59521722	N_Shore
cg10101470	-0.00268031	0.614054	0.000177057	0.958331	0.0176745	0.00290222	LRRC8D;LRRC8D;LRRC8D	1	90286633	Island
cg17855428	-0.00585073	0.0974998	-0.000142676	0.992337	0.0144229	0.00290975	HIST2H2BF	1	149764790	Island
cg19777771	-0.0209778	0.0922566	0.00732151	0.885782	0.0374489	0.00290991	ZNF207;MIR632;ZNF207;ZNF207	17	30676863	N_Shore
cg16652639	0.00162108	0.528908	0.00121339	0.904692	0.00777003	0.00290991	TM2D2;ADAM9;TM2D2;ADAM9;TM2D2;ADAM9;TM2D2;ADAM9;TM2D2	8	38853854	Island
cg19462976	0.0153693	0.160676	0.00168742	0.964011	-0.0358313	0.00291194	GMCL1L	5	177614292	Island
cg10667201	-0.00451699	0.0958174	-0.00186711	0.791108	0.00767533	0.00291194	COG6;COG6;COG6	13	40230022	Island
cg21652832	0.0011011	0.793783	-0.00129248	0.872238	0.0124258	0.00292003	C17orf76;C17orf76	17	16395644	Island
cg24435534	0.0133722	0.124795	0.00172559	0.956042	-0.0273073	0.00292153	NA	3	45727825	N_Shore
cg04249066	-0.00108353	0.826649	-0.00123543	0.83095	0.00727474	0.00292159	EEF1D;EEF1D;TIGD5;EEF1D;EEF1D;EEF1D;EEF1D;EEF1D	8	144680433	Island
cg02449698	0.0591669	0.0824808	0.0193409	0.733574	-0.0836354	0.00292159	EFCAB7;DLEU2L	1	64014634	NA
cg12799349	-0.00450388	0.203004	0.00202588	0.82333	0.0115074	0.00295105	RALBP1	18	9475500	Island
cg05232802	-0.00851865	0.130936	-0.00403399	0.625791	0.0221539	0.00295105	NOM1	7	156742224	N_Shore
cg02654935	0.0210296	0.0897133	-0.00600398	0.852522	-0.0334919	0.00295105	NA	6	12514489	NA
cg27611827	-0.0141624	0.0554498	0.0150777	0.702766	0.0195264	0.00295105	NA	17	41392569	N_Shore
cg09837385	-0.00187037	0.753605	-0.00166486	0.74376	0.0210887	0.00295105	GORASP1;TTC21A;TTC21A;TTC21A;TTC21A	3	39149225	Island
cg14702927	-0.00381918	0.0892363	0.000309788	0.975979	0.0069569	0.00295105	FOXA3;SYMPK;SYMPK	19	46366445	Island
cg02372523	0.000205741	0.986284	0.000655254	0.985903	-0.0204093	0.00295105	NA	5	54899913	NA
cg08645878	0.0117309	0.107438	0.00301246	0.934692	-0.0228352	0.00295382	SMUG1	12	54583464	NA
cg25089685	0.0107032	0.158788	-0.00213537	0.896136	-0.025891	0.00295462	PPP1R11	6	30036373	N_Shelf
cg13794268	0.00931265	0.602928	-0.000265885	0.997092	-0.0407106	0.00295559	NA	9	132333915	S_Shelf
cg07935151	-0.00298225	0.111866	0.00144978	0.808848	0.00602848	0.00297127	LSM2;LSM2	6	31774618	Island
cg01949614	-0.0123273	0.0702557	0.000436307	0.982208	0.0184056	0.00297755	UBE2I;UBE2I;UBE2I;UBE2I;UBE2I	16	1359397	Island
cg08597319	-0.00509095	0.118314	0.00272882	0.734673	0.0115414	0.00298587	AZIN1;AZIN1	8	103876573	Island
cg24038180	-0.00127358	0.638959	-0.00332924	0.375702	0.00930235	0.00298975	ECHS1;ECHS1	10	135186854	Island
cg15342139	-0.00636496	0.0785702	-4.20522e-05	0.997808	0.0103555	0.00298975	PHF10;PHF10	6	170124938	NA
cg04926244	-0.0290486	0.154711	-0.00319552	0.908281	-0.0364466	0.00298975	C12orf67	12	24737251	NA
cg03837726	0.0110722	0.375925	0.00247752	0.944227	-0.0337206	0.0029905	NA	12	119633116	NA
cg22540800	0.000225369	0.939484	0.00208626	0.585186	0.00698375	0.0029996	NA	19	47363945	Island
cg08039701	-0.0129633	0.249584	0.0169035	0.306331	0.0347681	0.0030093	NSA2;NSA2;GFM2;GFM2;GFM2	5	74063125	Island
cg14965968	-0.00997163	0.0642418	-0.00157732	0.893769	0.0135381	0.00301319	KIF15;KIF15;KIAA1143	3	44803235	Island
cg06249499	-0.00642954	0.262627	-0.00487606	0.645378	0.0223093	0.00302935	BRP44L	6	166796752	Island
cg23125901	0.00136858	0.879507	-0.000876407	0.971349	-0.0173421	0.00302935	DIP2C	10	504452	NA
cg23615016	-0.00225149	0.327913	0.00259363	0.734707	0.00727774	0.00303022	LMO4;LMO4	1	87794216	Island
cg26035323	-0.0101473	0.0699244	-0.000396422	0.981783	0.0144493	0.00303083	RNF220;RNF220	1	44871156	Island
cg03222971	-0.0148787	0.0962471	0.00241509	0.913868	0.0246653	0.00303083	IGFBP5	2	217559020	N_Shore
cg00673730	0.00515623	0.361999	0.00192933	0.929262	-0.015925	0.00303083	NA	8	37642849	NA
cg07293520	-0.00413487	0.215753	0.000675131	0.929429	0.0115457	0.00303083	DFNA5;DFNA5;DFNA5	7	24797192	Island
cg18704218	0.00858307	0.0866445	0.000760239	0.971077	-0.0140211	0.00303085	NA	5	33162408	NA
cg24816464	0.0406411	0.0748697	0.00949905	0.792765	-0.0532882	0.00303085	CADM2;CADM2;CADM2	3	86061715	NA
cg21845957	-0.012139	0.266988	-0.0106941	0.591028	0.0397333	0.00303085	CKB	14	103988428	Island
cg03457528	-0.00182079	0.52833	0.000554957	0.935915	0.0119296	0.00303227	MIR1204;PVT1	8	128806865	Island
cg24024291	-0.0023406	0.247059	-0.00153275	0.771748	0.00661795	0.00303227	TRIP10	19	6740123	Island
cg04340095	-0.00200273	0.432137	-0.00225482	0.672361	0.0101498	0.00303423	NA	2	128165741	N_Shore
cg18019280	-0.00858996	0.709126	0.000526277	0.989781	-0.0347071	0.00303762	NA	22	23860693	N_Shelf
cg04048796	-0.00741624	0.0936467	-0.000449114	0.974863	0.0120032	0.00303762	PAICS;PPAT;PAICS;PAICS	4	57301372	Island
cg06805873	-0.00315116	0.315271	-0.00105819	0.820157	0.0130524	0.0030754	MALT1;MALT1;MALT1;MALT1	18	56338661	Island
cg13411897	-0.0091009	0.0650567	0.000607806	0.963844	0.0127456	0.00308375	TSEN2;TSEN2;TSEN2;TSEN2;TSEN2;TSEN2;TSEN2	3	12526166	Island
cg18304501	-0.00659694	0.173207	0.00207914	0.942889	0.0160769	0.00308493	PRR15	7	29604436	Island
cg17218495	-0.00742391	0.542726	-0.000801568	0.724795	0.0411412	0.00310433	SMARCA4;SMARCA4;SMARCA4;SMARCA4;SMARCA4	19	11071743	Island
cg14519036	-0.000102249	0.950159	0.000473146	0.902559	0.00379113	0.00310433	TNKS2	10	93558457	Island
cg09681202	0.00261561	0.719036	-0.00427097	0.541621	0.0201408	0.00310433	NA	9	129987938	Island
cg06609250	-0.00136178	0.507097	0.000313163	0.906819	0.00721173	0.00310646	SYTL2;SYTL2	11	85522094	Island
cg24971957	-0.00468684	0.118642	-0.00126865	0.875441	0.0101785	0.00310646	ABCA5;ABCA5	17	67323276	Island
cg20659025	-0.00101182	0.686073	0.000363837	0.965101	0.00732162	0.00310646	DCPS;DCPS	11	126173961	Island
cg24886033	0.0258972	0.094089	0.00252135	0.965306	-0.0447897	0.00310646	NA	12	10265096	S_Shore
cg01399255	-0.00834831	0.0586007	-0.00267196	0.7783	0.0115812	0.00310646	GNB2	7	100271274	Island
cg13331136	0.00131276	0.845215	-0.00511496	0.714749	0.0186522	0.00310646	ZNF576;IRGQ;ZNF576	19	44100349	Island
cg11951952	-0.00237272	0.220327	0.000290337	0.95459	0.0061685	0.00310646	THOC3	5	175395053	Island
cg14851770	-0.00329841	0.128011	-0.00138108	0.86193	0.00717297	0.00310808	PPIL5;PPIL5	14	50065970	Island
cg07455406	-0.00828268	0.689343	0.0022668	0.971142	-0.0387292	0.00310808	NA	14	21077527	N_Shore
cg18844301	-0.0014349	0.839341	-0.000705104	0.960085	0.0129813	0.00310808	ACCN4;ACCN4;ACCN4;ACCN4	2	220379000	S_Shore
cg07866464	-0.00145042	0.811625	-0.00176708	0.54233	0.0196609	0.00310808	UXS1	2	106810675	Island
cg03234702	0.0138932	0.0987782	0.00673718	0.565164	-0.023275	0.00310808	HIST1H3E	6	26225539	Island
cg03546163	0.00207771	0.964946	NA	NA	-0.0959215	0.00310808	FKBP5;FKBP5;FKBP5;FKBP5	6	35654363	N_Shore
cg01171212	-0.0071141	0.571837	0.0216571	0.276883	0.0341069	0.00311256	HOXD3	2	177036436	Island
cg08319332	-0.00105838	0.498184	-0.000198537	0.964613	0.00500781	0.00311256	CUTA;CUTA;CUTA;CUTA;CUTA;CUTA;CUTA;CUTA;CUTA;CUTA	6	33386042	Island
cg07212416	-0.00447294	0.65151	0.00952909	0.819315	0.0236524	0.00311256	NA	16	28385626	NA
cg24883413	0.00860444	0.530922	-0.00566111	0.817624	-0.0262694	0.0031194	TMED2	12	124082333	N_Shelf
cg13763729	-0.0038215	0.109644	-0.00181218	0.736316	0.00780209	0.00313139	ZFP161;ZFP161;ZFP161	18	5294883	Island
cg05312278	-0.00272288	0.20555	-0.000676457	0.929488	0.00696552	0.00313516	TP53BP1	15	43803195	Island
cg22727364	-0.0107938	0.0527876	0.0013656	0.919677	0.0133429	0.00313516	TRIB1;TRIB1	8	126443014	Island
cg09372928	-0.00920975	0.0959048	0.000933681	0.968897	0.0159364	0.00313516	CAMTA1;CAMTA1	1	6845395	Island
cg20227886	-0.00503959	0.0966513	-0.00130319	0.907633	0.00925892	0.00313516	ME2;ME2	18	48405353	Island
cg21871154	-0.00224056	0.588165	0.000122834	0.992391	0.0149261	0.00313516	STK39	2	169104283	Island
cg10509005	0.0124582	0.0951048	-0.00706161	0.746926	-0.0194787	0.00314228	NXN	17	718644	NA
cg20193453	-0.00272143	0.242553	-4.34039e-05	0.996058	0.0070105	0.00314527	CASC2;RAB11FIP2;CASC2;RAB11FIP2;CASC2	10	119805875	Island
cg14337844	0.0276249	0.0962471	-0.00354087	0.875014	0.0223126	0.0031461	NA	14	99740585	Island
cg18124955	-0.00354691	0.111939	-0.00108008	0.884808	0.00750728	0.0031691	ITGA6;ITGA6;ITGA6;ITGA6	2	173292329	Island
cg25694979	-0.00771996	0.460467	0.00345091	0.793626	0.021655	0.0031859	ST8SIA2	15	92938179	Island
cg22228387	-0.00225808	0.221756	0.00296808	0.560628	0.00745484	0.0031859	ZNF639	3	179041488	Island
cg07378760	-0.00171466	0.57966	-0.00138149	0.769212	0.0103297	0.0031859	FLNB;FLNB;FLNB;FLNB	3	57993993	Island
cg23942845	-0.000632615	0.748786	-0.000245604	0.961498	0.00615642	0.0031859	RANBP3;RANBP3;RANBP3	19	5978504	Island
cg10757852	0.0374119	0.0970161	0.0215399	0.418984	-0.0573707	0.0031859	RASA2	3	141319363	NA
cg07805240	-0.00641187	0.0957375	-0.00246125	0.674092	0.0110594	0.0031859	GLCCI1	7	8008383	Island
cg27209265	-0.00469378	0.0950377	0.0001066	0.990636	0.00827927	0.0031859	NARFL	16	790912	Island
cg23596249	0.0220108	0.27546	0.00427539	0.944829	-0.0584042	0.00319394	2013-03-01	4	165109834	Island
cg25390349	-0.00182585	0.803944	0.00649612	0.64858	0.0195813	0.0031945	NA	10	13570521	Island
cg24194093	0.00943628	0.173207	0.00564689	0.771728	-0.0210583	0.00319739	NCOR1	17	15947312	NA
cg18861140	-0.0117986	0.0723761	0.0108463	0.496387	0.0178256	0.00320254	TGIF1;TGIF1;TGIF1;TGIF1;TGIF1	18	3449789	Island
cg10097295	0.00999193	0.332239	0.000417786	0.986741	0.0242151	0.00320426	FOXD3	1	63789341	Island
cg15420785	-0.00497161	0.0959048	0.0016562	0.846234	0.0106131	0.00320426	C6orf1;C6orf1;C6orf1	6	34216928	Island
cg14869141	-0.00596789	0.177132	-0.0029852	0.792527	0.0135556	0.00320426	GCLC	6	53410056	Island
cg04914982	-0.00773615	0.0766261	0.00354225	0.750617	0.011528	0.00320426	CAB39L;SETDB2	13	50018406	Island
cg08943809	-0.00470726	0.0943495	0.000247133	0.982934	0.00824969	0.00320426	MMP15;MMP15	16	58059531	Island
cg05272277	-0.00376971	0.233982	-0.00240681	0.74905	0.00990972	0.00320426	SUCLA2	13	48575606	S_Shore
cg26376809	-0.00355833	0.215911	-0.000238045	0.921632	0.013217	0.00320426	USP13	3	179370824	Island
cg19680413	0.030095	0.0527876	0.0123503	0.718906	-0.0380972	0.00321287	KRT7	12	52639388	Island
cg20673919	-0.0156442	0.520105	-0.00251779	0.964794	-0.0478015	0.00321287	PATE4	11	125702313	NA
cg04026000	0.0233541	0.0517907	-0.0140492	0.759416	-0.0308134	0.00321306	NA	5	79628372	NA
cg09331206	0.0286977	0.0866445	-0.0092468	0.783737	-0.0377887	0.00321789	YPEL3;YPEL3	16	30108321	S_Shore
cg14889643	-0.00757511	0.0789094	-0.000483069	0.971965	0.0115116	0.00321789	BCL2;BCL2	18	60985636	Island
cg05168378	-0.00829748	0.167641	0.00576489	0.73498	0.0195453	0.00322531	EPHB4	7	100425517	Island
cg15012766	-0.00451913	0.094223	0.00016086	0.983379	0.00870794	0.00322646	NA	1	41832369	Island
cg01307526	0.0122755	0.0898549	0.00159195	0.951482	-0.018773	0.00323013	SETD1B	12	122252471	N_Shelf
cg04729594	-0.00276505	0.667068	-0.00362301	0.597758	0.0242967	0.00323013	LTBP1	2	33172444	Island
cg06192289	-0.00466124	0.105226	0.00111715	0.905405	0.00905648	0.00323013	NUP37;C12orf48	12	102513805	Island
cg15132647	-0.00292266	0.311332	0.00128486	0.8815	0.010425	0.00323034	ZFYVE9;ZFYVE9;ZFYVE9	1	52607948	Island
cg23983269	-0.00115427	0.639807	0.00158098	0.685954	0.00675135	0.00324465	HIGD2A;NOP16	5	175815749	Island
cg17510320	-0.00617003	0.1947	0.00810014	0.5137	0.0154342	0.00324465	CCS;CCDC87	11	66360559	Island
cg12603476	-0.00196243	0.269784	0.00248516	0.574564	0.00575587	0.00324465	TSPAN14;TSPAN14	10	82214649	Island
cg02370395	-0.00829073	0.0954461	-0.00133749	0.915238	0.0136018	0.00324465	FJX1;FJX1	11	35641505	S_Shore
cg12220104	-0.0020262	0.45767	0.00176846	0.794574	0.0110728	0.00324465	PAXIP1;LOC202781	7	154794582	Island
cg13920768	0.0046497	0.857723	0.0137963	0.244225	0.0140839	0.00324988	PRDM12	9	133557644	Island
cg06194536	-0.00339217	0.53611	0.00440711	0.79978	0.0180182	0.00324988	MARK1;MARK1	1	220701829	Island
cg19911329	-0.0118332	0.285157	-0.003	0.947508	0.029126	0.00325454	HLA-J;NCRNA00171	6	29975345	Island
cg12508534	-0.00744993	0.0907282	0.00282048	0.787792	0.012028	0.00325873	TAF11;TAF11;ANKS1A	6	34855789	Island
cg18224588	-0.00324626	0.226396	-0.000418015	0.950564	0.0121396	0.00326066	ACAP3;PUSL1	1	1244356	Island
cg18885365	-0.00508493	0.232354	0.0167157	0.468865	0.0144446	0.00326066	MFSD2A;MFSD2A;MFSD2A;MFSD2A	1	40420800	Island
cg04981737	-0.000930014	0.959476	-0.000409715	0.992876	0.0275537	0.00326213	HOXC10	12	54383434	S_Shelf
cg21015393	0.00175826	0.929563	0.00266637	0.933266	-0.035052	0.00326288	NA	6	57970592	NA
cg02745321	0.0224147	0.0922566	0.00767191	0.888772	-0.0379865	0.00326288	ZNF85	19	21105303	NA
cg21005948	-0.00406822	0.17495	-0.00365486	0.75831	0.0104407	0.0032733	KIAA0427;KIAA0427	18	46065258	Island
cg10196289	-0.00361108	0.378004	-0.00320731	0.776381	0.0151035	0.00327917	NSMAF;NSMAF	8	59572185	Island
cg00543443	-0.0173326	0.140586	0.0147258	0.404953	0.0348456	0.00328019	LOC647979	20	34638744	Island
cg04003615	0.0229004	0.276124	-0.024802	0.630621	-0.0648042	0.00329273	RNF130	5	179486382	NA
cg24009274	-0.00114612	0.952638	0.0158265	0.748817	-0.0378	0.00329686	FER1L6	8	125053121	NA
cg24845578	-0.0127334	0.088048	0.00246509	0.8641	0.0213426	0.00329686	NA	5	95170808	Island
cg05713693	0.00545349	0.580375	-0.00903013	0.774365	0.0157834	0.00329686	PRDM5	4	121843717	Island
cg16401850	0.0193073	0.226301	0.0224641	0.530597	-0.0435866	0.00330248	NA	14	106445160	NA
cg15641062	-0.00208699	0.815974	0.00239918	0.907973	0.0218038	0.0033057	TRIAP1;GATC	12	120884529	Island
cg05325699	0.000772049	0.914891	-0.00247634	0.856996	0.0146137	0.00331007	HAP1;HAP1;HAP1	17	39890756	Island
cg17815800	0.00452207	0.548061	0.00275463	0.896173	-0.0218986	0.00331314	NA	1	80516486	NA
cg14264489	0.00206015	0.723168	-0.0128355	0.416784	-0.0159274	0.00331551	CUL7;CUL7	6	43018788	N_Shelf
cg15421363	-0.0106373	0.0968168	-0.000102954	0.996201	0.0185051	0.00331666	IRF1	5	131826865	Island
cg05684891	-0.00199438	0.498177	-0.00150569	0.85658	0.0099817	0.00332254	DAB2IP	9	124461171	Island
cg00297737	-0.00753289	0.0945324	-0.00312525	0.822267	0.0130151	0.00332878	MTERFD1;MTERFD1;PTDSS1	8	97273749	Island
cg06783814	-0.00555211	0.0917443	0.00523407	0.666299	0.00967492	0.00332878	GABRB1	4	47034753	Island
cg14661028	0.0203478	0.101204	-0.0148698	0.756114	-0.0368354	0.00332878	NA	1	145385771	S_Shore
cg21268650	0.00466968	0.764622	0.000284449	0.991581	0.0234884	0.0033419	IGFBP3;IGFBP3	7	45961089	Island
cg14115740	0.0309603	0.127994	0.0155063	0.828143	-0.0619924	0.0033419	FANCC	9	98054883	Island
cg10884867	-0.000599818	0.848305	0.000457283	0.900057	0.00920605	0.00334476	LOC100189589	2	74618939	Island
cg23936587	-0.00304108	0.422691	-0.000562884	0.968512	0.0133348	0.00334476	ICAM5	19	10406145	Island
cg09216375	-0.00279938	0.608843	-0.00146975	0.897205	0.0143245	0.00334476	NA	1	8378378	Island
cg02809009	-0.000139916	0.971243	-0.00094318	0.945582	0.00875318	0.00335525	PTOV1;PTOV1	19	50354510	Island
cg21804822	-0.00114304	0.770262	-0.00197459	0.868175	0.0117324	0.00335534	ORAOV1	11	69489974	Island
cg09460159	-0.00696485	0.0510666	0.00193538	0.858508	0.0102333	0.00335534	PSMD11	17	30771470	Island
cg12104133	0.0027122	0.739973	-0.00387053	0.892537	-0.0261379	0.00335534	CARS2	13	111301317	Island
cg08364334	0.0166181	0.0898547	0.00319875	0.95589	-0.0271356	0.00336995	NA	4	154601692	N_Shelf
cg01626569	-0.00886059	0.0639529	0.00118576	0.958673	0.0132096	0.00337335	LYRM1;DCUN1D3;LYRM1;LYRM1	16	20911881	Island
cg26606184	0.000606919	0.923722	0.00101971	0.872849	0.0180726	0.00337335	CD55;CD55;CD55;CD55	1	207495047	Island
cg19212828	0.00861674	0.543199	0.0107801	0.788225	-0.0366277	0.00337335	NA	2	113609593	NA
cg13834567	-0.0158167	0.0942459	0.0204729	0.599889	0.0266503	0.00337335	TMEM145	19	42817981	Island
cg19687037	0.0193031	0.0938953	-0.00612718	0.7936	-0.0304174	0.00337335	NA	6	22644082	NA
cg16757992	0.0123958	0.166372	0.00352271	0.880572	-0.0247327	0.00337335	NA	13	69559194	Island
cg13647706	0.00116289	0.769216	-0.00216309	0.903206	0.0133354	0.00337335	MEX3D	19	1567517	Island
cg03360920	-0.00938693	0.0612594	-0.000675758	0.961455	0.01282	0.00337335	RSPH3;RSPH3	6	159421029	Island
cg09266008	-0.00684113	0.271277	0.00411472	0.861008	0.0211996	0.00337335	APOL2;APOL2;APOL2	22	36635674	NA
cg22226852	-0.00350506	0.808545	-0.0162516	0.583212	-0.0329459	0.00337335	ADARB1;ADARB1;ADARB1;ADARB1;ADARB1;ADARB1;ADARB1	21	46523156	S_Shore
cg15142246	0.000298254	0.904405	0.00216524	0.52584	0.00715133	0.00337621	ZNF703	8	37553287	Island
cg09910967	-0.00430217	0.0865299	-0.000209864	0.983351	0.00670503	0.00339561	HECA	6	139456200	Island
cg20078783	0.0108532	0.71787	-0.0328896	0.609887	-0.0745458	0.00339605	NA	X	74966395	NA
cg09142638	-0.00174789	0.874196	0.00389173	0.839935	0.0198745	0.00340284	NA	11	74394651	Island
cg10992590	-0.0151961	0.113559	0.00816619	0.680851	0.0304242	0.00340347	SMPD4;SMPD4;SMPD4;SMPD4;SMPD4;SMPD4;FAM128B;SMPD4	2	130940487	S_Shore
cg02858053	-0.00409595	0.159016	-0.00109986	0.860533	0.0121737	0.00340347	SPATA1;GNG5	1	84971927	Island
cg22734315	-0.00926983	0.129892	-0.00389557	0.675212	0.0152987	0.00340347	ATMIN	16	81069742	Island
cg13615516	0.00370513	0.852768	-0.00210565	0.967874	0.0464242	0.00340347	NA	5	77269221	S_Shore
cg21156815	-0.00314399	0.286436	0.00756824	0.54233	0.00904781	0.00340957	BIN3	8	22526736	Island
cg17122475	0.00458915	0.560026	0.00496475	0.869266	-0.0210451	0.00341698	DIP2C	10	524718	N_Shore
cg01938973	0.00100176	0.87254	-0.00365958	0.747581	-0.0130466	0.00341698	NA	14	44004437	NA
cg14550101	0.00178361	0.412281	-0.00351497	0.656856	0.00781947	0.00341698	HCN3	1	155247361	Island
cg26258108	-0.00501714	0.559785	-0.000459417	0.958907	0.0313029	0.00341698	NCL;NCL	2	232329189	Island
cg22944360	-0.0215607	0.109031	0.030764	0.29116	0.0416138	0.00341698	KIAA1522	1	33207420	N_Shore
cg02484274	-0.0039393	0.439436	-0.00552708	0.493796	0.018923	0.00341698	ANXA5	4	122618147	Island
cg23918991	-0.00887205	0.106797	-0.00363836	0.820069	0.0165065	0.00343372	UBE2D3;UBE2D3;UBE2D3;UBE2D3;UBE2D3;UBE2D3;UBE2D3;UBE2D3;UBE2D3;UBE2D3	4	103749251	Island
cg05774229	-0.0120523	0.116684	0.00344216	0.873276	0.0243911	0.0034362	NA	11	76033097	Island
cg01153979	-0.0176927	0.0882017	-0.0031583	0.890283	0.0264335	0.00343745	IRAK1BP1;IRAK1BP1	6	79577195	Island
cg21520507	-0.00115766	0.83405	-0.00130455	0.810126	0.0202027	0.00343745	ARL1;ARL1	12	101801499	Island
cg10633491	-0.0023712	0.785543	-0.00366768	0.721517	0.0257872	0.00343827	ZBTB7A;ZBTB7A	19	4066815	Island
cg20308817	-0.0108149	0.564332	-0.00289631	0.967227	-0.050101	0.00343827	CLEC11A	19	51225848	N_Shore
cg01808492	0.00117379	0.693511	0.00604898	0.631807	0.00838636	0.00345126	KIAA0040;KIAA0040;KIAA0040;KIAA0040;KIAA0040;KIAA0040	1	175161787	N_Shore
cg06452642	-0.00558112	0.14824	0.00559308	0.560738	0.012451	0.00345204	MRI1;MRI1	19	13875641	Island
cg02631680	-0.00445351	0.108777	0.000723097	0.941553	0.00905806	0.00345454	TMEM63B;MRPL14	6	44094852	Island
cg23069036	-0.000274599	0.915113	-0.000979952	0.623714	0.00794787	0.00345633	FBXO33	14	39901919	Island
cg25718196	-0.00315562	0.515443	-0.00590249	0.505651	0.0159667	0.00345633	VAPA;VAPA;VAPA;VAPA	18	9914102	Island
cg24156658	0.022858	0.242153	0.0086364	0.392297	-0.0197163	0.00345633	TIGD3	11	65122092	Island
cg00867694	-0.019064	0.0962471	0.0235974	0.292541	0.032416	0.00345633	CCDC88C	14	91884854	Island
cg17012202	-0.00596146	0.0921467	0.00421328	0.753484	0.00890551	0.00346359	NEU1;NEU1	6	31830656	Island
cg01288993	0.00989323	0.194272	-0.00801459	0.845467	-0.0246952	0.00347945	ZKSCAN1	7	99631485	NA
cg01089095	0.00634876	0.237721	0.00044463	0.9017	0.0207033	0.00347945	CHCHD1	10	75541668	Island
cg25178399	-0.0032394	0.219867	0.001141	0.789752	0.00983895	0.00348018	C21orf91;C21orf91;C21orf91;C21orf91;C21orf91;C21orf91	21	19191630	Island
cg09010904	-0.0118038	0.0694288	0.00055827	0.975442	0.0165453	0.0034916	NA	3	51573036	Island
cg08788576	-0.000421779	0.891353	0.0025314	0.617094	0.00769299	0.0034916	NDST2;NDST2	10	75571325	Island
cg03144560	-0.0310986	0.0898789	0.0196716	0.718543	0.0511673	0.0034916	C20orf43	20	55043299	N_Shore
cg04104114	-0.00649213	0.206683	-0.00239066	0.846712	0.0191701	0.0034916	TMEM178;TMEM178	2	39893261	Island
cg23932593	-0.00724404	0.0565943	3.06538e-05	0.997892	0.00984632	0.0034916	RPS12;SNORD101	6	133135524	Island
cg18548362	-0.00808701	0.0961903	-0.00111626	0.949719	0.0144671	0.0034916	LETM1	4	1857197	Island
cg12700033	-0.00086359	0.843466	0.00442527	0.622206	0.0109254	0.0034916	YWHAH;C22orf24	22	32340326	Island
cg13034943	-0.00658267	0.079669	-0.000507155	0.944475	0.00972171	0.00350583	ULK1	12	132379564	Island
cg14491479	-0.0115261	0.0527876	0.00109481	0.942905	0.0154432	0.00350583	ZC3H3	8	144623711	Island
cg02984193	-0.00927155	0.069684	-0.0018215	0.89558	0.0137403	0.00350583	BLM	15	91260561	Island
cg15642758	-0.00754371	0.639516	-0.00245396	0.864994	0.0568202	0.00350583	HDGFRP3	15	83876612	Island
cg23868899	-0.00641566	0.0970559	0.00146001	0.756512	0.0133156	0.00350812	FBXO32	8	124553478	Island
cg04309212	-0.00152002	0.736412	-0.00595985	0.638203	0.0133164	0.00351102	NA	2	223183932	Island
cg16755598	-0.00692733	0.0625652	0.000377037	0.97385	0.00935071	0.00351211	C14orf104;C14orf104	14	50100815	Island
cg03770877	-0.0187023	0.220556	0.0336148	0.271609	0.0453113	0.00351211	PPP4R2	3	73046015	Island
cg10891259	0.00671288	0.372973	-0.0108119	0.698752	-0.0212455	0.00351382	C1orf203;ATP1A1;ATP1A1;ATP1A1;C1orf203	1	116943802	NA
cg15380588	-0.00315265	0.164173	-0.00183313	0.855068	0.00809674	0.00352439	NA	6	144606480	Island
cg07160044	-0.0136625	0.0565943	0.000377667	0.982875	0.0188228	0.00352644	SPATA13;MIR2276;SPATA13	13	24735301	Island
cg07680589	-0.0032069	0.478906	-0.00851616	0.342599	0.0159593	0.00352644	OTUD4;OTUD4;OTUD4	4	146101723	Island
cg10999122	0.00277435	0.847425	-0.00407977	0.921982	-0.0301591	0.00354139	NA	6	98427169	NA
cg03992926	-0.00750978	0.0558631	-0.00102989	0.921958	0.010408	0.00354685	TPR;C1orf27;MIR548F1;C1orf27;C1orf27	1	186344761	Island
cg01174674	0.00478631	0.511422	0.00462366	0.925905	-0.0223923	0.00354923	ZNF747	16	30542883	N_Shore
cg13952954	-0.0101892	0.094223	0.00144264	0.927065	0.016726	0.00354923	CHMP2A;CHMP2A	19	59066605	Island
cg21780796	0.0102787	0.340904	-0.0106439	0.84051	-0.0297144	0.00354923	NA	2	81423536	S_Shore
cg03986101	-0.000495236	0.939671	0.00255578	0.870141	0.0163858	0.00354923	RALGPS1	9	129677031	Island
cg16026015	0.00712091	0.302266	0.00210968	0.918593	-0.0175459	0.00354923	PLEKHM2	1	16060480	S_Shore
cg01435137	-0.0146352	0.0957375	0.0157334	0.498669	0.0247222	0.00354923	TMEM214;TMEM214	2	27255443	N_Shore
cg01725318	0.00196638	0.741333	0.00106869	0.937608	0.0230326	0.00354923	CLGN;CLGN;CLGN;CLGN	4	141348737	Island
cg26178184	-0.000132924	0.990965	0.00500735	0.871845	-0.0236765	0.00354923	ELMO3	16	67232921	N_Shore
cg23214207	0.0245371	0.0768493	0.0124318	0.477357	-0.0335007	0.00354923	NA	17	18476059	Island
cg16931877	-0.000366818	0.945038	0.0183857	0.28835	0.0113693	0.00354923	CNOT10	3	32726605	Island
cg22196977	-0.00370025	0.821493	0.00139762	0.972487	-0.0236509	0.00354923	IWS1	2	128263013	NA
cg07808231	-0.00059828	0.865442	-0.00202483	0.808051	0.00803343	0.00354923	LTBP4;LTBP4;LTBP4	19	41111347	Island
cg11270977	0.000552298	0.956052	0.000127935	0.997126	-0.0185446	0.00354923	PHKG1	7	56149029	NA
cg02442412	-0.00668729	0.0875963	0.00148883	0.854535	0.0109398	0.00354923	SCD5;SCD5	4	83720054	Island
cg17182302	-0.00652052	0.0915309	-0.000781307	0.9518	0.0112424	0.00355458	C1orf203;C1orf203;C1orf203;C1orf203;C1orf203	1	116961525	Island
cg11020537	-0.0031312	0.10232	0.000248953	0.96512	0.00610511	0.00355632	LPP	3	187871530	Island
cg01449846	-3.88592e-05	0.991864	-0.00109864	0.824298	0.00838139	0.00355958	CAPN5	11	76777795	Island
cg02755561	-0.00246429	0.381763	0.000348756	0.93984	0.0116831	0.00356642	MAEA;MAEA	4	1283667	Island
cg02050560	-0.00769037	0.0793227	0.00113809	0.898373	0.011339	0.00356642	NDUFA6	22	42486888	Island
cg21172458	-0.0105384	0.129468	0.000358264	0.990362	0.0211727	0.00356642	CA3	8	86350927	Island
cg03310453	-0.000237094	0.972082	-0.000748374	0.926635	0.0171137	0.00356642	PPP1CC;PPP1CC	12	111180513	Island
cg22598840	-0.00902998	0.060207	0.00090779	0.956059	0.0170987	0.00356642	ZNF417	19	58427707	Island
cg02096656	-0.0042099	0.494969	0.0158979	0.262779	0.0177421	0.00356642	C7orf55	7	139025181	Island
cg02792602	-0.00687388	0.550734	0.00639313	0.819206	0.0291808	0.00356642	TNS1	2	218808859	NA
cg07630035	0.0102456	0.318595	0.0116033	0.722767	-0.0292234	0.00356642	NA	6	93354486	NA
cg09680643	0.00753431	0.369204	0.000420663	0.98601	-0.0217276	0.00356642	NA	7	23698700	S_Shelf
cg21350892	0.0120875	0.226565	-0.00777467	0.846437	-0.02937	0.00356642	C20orf30;C20orf30;C20orf30;C20orf30	20	5090725	N_Shelf
cg21683105	0.00135337	0.943597	0.00323797	0.942597	-0.0340281	0.00356642	OBSCN;OBSCN	1	228494821	NA
cg20084079	-0.0277709	0.209345	-0.0106068	0.744847	-0.0558556	0.00356642	OR4A15	11	55135656	NA
cg17528967	0.00669421	0.759486	0.00257183	0.966448	-0.0409889	0.00356642	PYY	17	42032747	S_Shore
cg02237704	-0.00673065	0.127985	0.00438592	0.8293	0.0156625	0.00358821	SNRPC;SNRPC	6	34724845	N_Shore
cg02699332	0.00374918	0.357241	0.000916388	0.88983	0.00868422	0.00358855	ARHGEF4;ARHGEF4	2	131792528	Island
cg03403298	-0.000247203	0.9305	0.000881292	0.856301	0.00716912	0.00359253	NA	15	91445784	Island
cg13406896	-0.00298297	0.45576	0.0102681	0.47915	0.0115343	0.00360289	CYS1	2	10220712	Island
cg18439080	0.0085795	0.781618	-0.0119854	0.866994	-0.0725545	0.00362257	NA	X	70273384	S_Shore
cg18261601	-2.12484e-05	0.99769	-0.00310625	0.623637	0.0141281	0.00362918	NIT2	3	100053659	Island
cg17792788	-0.00263911	0.219737	-0.00222126	0.602283	0.00639756	0.00362932	MAP4K1;EIF3K;MAP4K1	19	39109619	Island
cg08184047	-0.00125083	0.87275	-0.00403015	0.576756	0.0229861	0.00363087	ANAPC11;ANAPC11;ANAPC11;ANAPC11;ANAPC11;ANAPC11;ANAPC11;ANAPC11;THOC4	17	79849980	Island
cg04795779	-0.00217682	0.379924	0.000299407	0.971902	0.00744254	0.00363148	CHID1;CHID1;CHID1;CHID1;CHID1	11	911069	Island
cg09476286	-0.000210147	0.949161	0.000183034	0.965526	0.00779663	0.00363907	ASXL2	2	26101366	Island
cg03244974	0.00230506	0.900988	-0.0197408	0.620339	-0.0332631	0.0036408	UNG;UNG	12	109548681	N_Shore
cg18345539	0.00268297	0.819444	-0.00450329	0.923905	-0.0242644	0.00364132	NA	19	17334381	N_Shelf
cg03969515	0.0157251	0.105226	0.00510984	0.897552	-0.0320552	0.00364132	NA	1	16553267	N_Shore
cg23048660	-0.000943646	0.779966	0.005056	0.809053	0.00826622	0.00364754	ZNF180	19	45004795	Island
cg24324755	-0.0119292	0.0982902	0.00744759	0.641603	0.0204289	0.00364754	KDM4A;KDM4A	1	44115813	Island
cg20568408	0.0131871	0.0959048	-0.0136458	0.452996	-0.0209651	0.00367799	TDP1;TDP1	14	90425050	S_Shelf
cg00243897	-0.00566702	0.0957938	-0.000377436	0.978537	0.0105506	0.00368658	PSMD9	12	122326549	Island
cg05778415	-0.00766614	0.0674	-0.000613097	0.960343	0.0110003	0.00370369	POLE4	2	75185968	Island
cg04389328	-0.0246016	0.0959048	0.0175515	0.549334	0.0389615	0.00370369	RANBP1;TRMT2A;TRMT2A	22	20104991	Island
cg24099023	-0.00500655	0.117961	0.0025209	0.910426	0.0117112	0.0037237	TEX14;RAD51C;TEX14;RAD51C	17	56770189	Island
cg02477354	0.000202813	0.962269	-0.00104716	0.931611	0.00938482	0.0037237	SHFM1	7	96339276	Island
cg10095020	-0.00229828	0.609581	9.51599e-05	0.994006	0.0154995	0.00372742	ADAMTSL5;ADAMTSL5	19	1513078	Island
cg10601548	0.0126041	0.0966079	0.00790649	0.64962	-0.021381	0.00373354	RPS6KA2	6	167116288	NA
cg23087020	0.0171438	0.231594	0.0106428	0.51909	-0.0397958	0.00373354	POU2F1	1	167190262	Island
cg22947532	-0.00302	0.353696	0.00459256	0.690496	0.0109182	0.0037438	NA	11	75921940	Island
cg07535605	-0.00372183	0.531121	-0.00717783	0.330507	0.0227411	0.00374486	USP14;USP14	18	158294	Island
cg09329144	-0.00658955	0.117733	0.00523256	0.78211	0.0136388	0.00374486	LOC100130581;LOC100130581	17	41466268	NA
cg27467996	-0.00539664	0.277715	-0.00484519	0.465104	0.019088	0.00374811	CNOT6;CNOT6	5	179921670	Island
cg21336876	-0.00424199	0.116795	0.000558347	0.952835	0.0087851	0.00374966	UHRF1BP1L;UHRF1BP1L	12	100536815	S_Shore
cg00640609	0.00221562	0.83529	-0.00526154	0.761975	-0.022164	0.00374966	SNORD83B;RPL3;RPL3	22	39710710	NA
cg07236798	-0.00433201	0.243062	0.0163395	0.36941	0.0122364	0.00374966	NA	8	131455818	Island
cg01267274	-0.00263142	0.285091	0.00107558	0.914153	0.00768534	0.00374966	CALM1;CALM1	14	90864532	Island
cg21340129	-0.000572841	0.845585	0.000999189	0.856235	0.00641978	0.00374966	BAZ1B	7	72936681	Island
cg21959181	-0.00421868	0.210388	0.00794844	0.390556	0.0112428	0.00374966	CDK5;SLC4A2;CDK5	7	150755243	Island
cg26175033	-0.00213286	0.393727	-3.70156e-05	0.996437	0.00708583	0.00374966	NA	2	43037432	Island
cg22263405	-0.0113386	0.0891788	-0.000120373	0.996236	0.0167217	0.00374966	SETBP1	18	42259244	Island
cg00098819	-0.0313646	0.235574	0.0171771	0.650325	-0.0384141	0.00374966	NA	6	168615442	S_Shelf
cg15880846	0.00082315	0.741726	0.00135126	0.970349	0.00661423	0.00374966	NA	6	28557424	S_Shelf
cg05041517	-0.00946804	0.525817	-0.00900866	0.69286	-0.0236151	0.00375562	C1orf159	1	1021029	S_Shore
cg14511273	-0.0211982	0.0865561	-0.000605348	0.988398	0.0331992	0.00376583	CCDC48	3	128746334	Island
cg09579704	0.0243549	0.0715794	-1.87902e-05	0.999782	-0.0312291	0.00376883	TRIM26	6	30166164	NA
cg25839687	-0.0020454	0.41407	0.00366931	0.665269	0.00833772	0.00376883	RNF11;RNF11	1	51702076	Island
cg07844659	-0.0049166	0.685827	0.00392776	0.92006	0.0315304	0.00377386	FOXC2	16	86601361	Island
cg19656070	-0.00694276	0.432061	-0.00258499	0.560241	0.0319667	0.0037825	TMEM93;TAX1BP3;TMEM93	17	3571978	Island
cg10747603	-0.0118052	0.248817	0.00893232	0.676652	0.031807	0.00378326	XBP1;XBP1	22	29197018	S_Shore
cg12885832	-0.00505367	0.388751	-0.00519997	0.638901	0.0253576	0.00378326	SH2B3;SH2B3	12	111843885	Island
cg09234465	0.00654947	0.427989	-0.00459285	0.764946	-0.023612	0.00378326	NA	17	43664173	S_Shore
cg08548044	0.00510088	0.877914	0.0206239	0.718644	-0.0683101	0.00378326	NA	11	17249958	Island
cg24309049	-0.00146207	0.445671	0.000562353	0.923831	0.00652149	0.00378326	TUBB	6	30689485	Island
cg02386725	-0.00454724	0.343912	0.0112291	0.302008	0.014813	0.00378353	UHMK1;UHMK1	1	162467755	Island
cg04011897	0.0148079	0.0897133	-0.00177941	0.940739	-0.0224974	0.00378353	HDAC4	2	240014762	NA
cg26386643	-0.00204784	0.19289	-0.000835001	0.82624	0.00538756	0.00378353	UBL7;UBL7	15	74753645	Island
cg07156929	-0.00636121	0.109165	0.00760152	0.497251	0.0124275	0.00378353	ANKS1A;TAF11	6	34856927	Island
cg01322142	-0.0146495	0.595448	0.0354536	0.531518	-0.0711006	0.00378353	CPLX1	4	786718	S_Shore
cg26935199	-0.00129541	0.863391	-0.000473061	0.971287	0.020335	0.00378638	RCAN1;RCAN1	21	35987169	Island
cg02684562	-0.0115743	0.760505	0.000203891	0.998151	-0.0601532	0.00378818	NA	10	26064950	NA
cg03349241	-0.000731398	0.796622	-0.00266177	0.56349	0.00825363	0.00379708	RECQL4;LRRC14	8	145743334	Island
cg25329267	-0.0147588	0.0915309	0.00522982	0.748436	0.0224221	0.00379708	HIST1H2BE	6	26184245	Island
cg00396230	0.000400517	0.9179	-0.000691656	0.889997	0.00750384	0.00380225	EPHB2;EPHB2	1	23037116	Island
cg24331301	0.00209252	0.601662	-0.00235611	0.783421	0.0117476	0.00380627	CDH23;CDH23	10	73156377	Island
cg08429943	-0.00450208	0.530561	0.000994851	0.851349	0.02607	0.00381858	NA	16	29606618	Island
cg19856139	-0.00229101	0.550574	-0.000927096	0.887549	0.0119036	0.00381858	RNF2	1	185015066	Island
cg17434043	-0.0040396	0.220875	-0.00254918	0.768968	0.0105591	0.00383663	CDKN1C;CDKN1C;CDKN1C	11	2907123	N_Shore
cg15533646	0.0134232	0.564624	-0.0073959	0.905123	-0.0531435	0.00383663	NA	X	83003475	N_Shore
cg23506944	-0.00352742	0.571542	0.000412228	0.95421	0.0162954	0.00383663	EFCAB5;SSH2	17	28257236	Island
cg09796886	-0.0139336	0.0768493	0.00771837	0.587148	0.0193042	0.00385405	C4orf34	4	39640558	Island
cg06610368	-0.0056334	0.320929	0.00287571	0.800251	0.0193123	0.00385548	RASA1;RASA1	5	86564371	Island
cg01271835	0.00798636	0.245679	0.00954631	0.728295	-0.0195032	0.00385548	NA	10	44321181	NA
cg20998090	0.00128977	0.612925	-0.00342479	0.767096	0.00770708	0.00385789	KIF27	9	86536513	Island
cg10816738	-0.00232822	0.283894	0.000250761	0.962735	0.00903804	0.00387014	WHSC2	4	2011006	Island
cg20760507	-0.000360259	0.927763	-0.000409125	0.914883	0.00975912	0.00387577	THAP4;ATG4B;ATG4B	2	242577535	S_Shore
cg22928329	-0.00232609	0.821336	0.000477528	0.976664	0.0268734	0.00387899	NUDT19	19	33183273	Island
cg16769507	-0.00369835	0.157201	-0.00246972	0.619929	0.00783894	0.00388331	METRN	16	765416	Island
cg17063452	-0.00658166	0.302202	0.00437101	0.871537	-0.0183283	0.00389458	FBXW4	10	103450447	N_Shelf
cg11061177	-0.014981	0.0989823	0.0203687	0.214262	0.0272871	0.00389458	PDZD8;PDZD8	10	119134785	Island
cg13620615	-0.00780666	0.0505517	-0.00269524	0.756516	0.0100662	0.00390089	PSMG1;PSMG1	21	40555724	Island
cg01499736	-0.00772853	0.100463	0.00495729	0.772297	0.0148976	0.00390089	BRPF3;BRPF3	6	36164655	Island
cg12255698	-0.00144114	0.523462	0.00154107	0.833813	0.00698151	0.003902	MIR132	17	1953305	Island
cg19302970	-0.00439618	0.12363	-0.000305067	0.968572	0.00984262	0.00390783	NDUFV2	18	9102753	Island
cg16189722	-0.000613603	0.765577	0.0022608	0.551567	0.00630775	0.00390976	RFC2;RFC2	7	73668877	Island
cg08265500	-0.00791937	0.0612594	-0.000440981	0.973777	0.0108757	0.00390983	REEP4;REEP4	8	21999416	Island
cg07786668	-0.00395886	0.789679	-0.000519009	0.942038	0.0409008	0.00390983	ZFHX3	16	73092391	Island
cg21614420	-0.00277652	0.281959	-0.000746573	0.83273	0.0118575	0.00390983	NT5M	17	17206565	Island
cg15490781	0.00116158	0.758217	0.00426726	0.705241	0.00901577	0.00391429	CRYBA2;CRYBA2;CRYBA2	2	219858271	Island
cg13970341	-0.00305208	0.511156	-0.000592341	0.967118	0.0149569	0.00393717	ABCA2;C9orf139;ABCA2	9	139923093	Island
cg06881432	-0.00545576	0.685397	-0.00842051	0.872839	-0.0295922	0.00393717	NA	14	69454981	NA
cg08092105	-0.00651201	0.0836632	0.00139918	0.902683	0.00958313	0.00393971	NDRG4;NDRG4;NDRG4	16	58535384	Island
cg11636714	-0.0117701	0.0611625	7.59011e-06	0.999681	0.0154303	0.00394647	IKBKB;IKBKB	8	42128950	Island
cg02067430	-0.00299881	0.528196	0.00104412	0.855289	0.0184455	0.00394647	SLC25A10	17	79679069	Island
cg14397775	-0.000811678	0.759078	0.000260924	0.960825	0.00815854	0.00395459	SART1	11	65729156	NA
cg16705351	-0.00670567	0.0841918	-0.0020435	0.800277	0.0103948	0.00395691	C1orf95	1	226737245	Island
cg02646643	0.0169221	0.146638	-0.00322498	0.958455	-0.0417461	0.00395691	PSMD2	3	184026751	NA
cg23656755	-0.00295509	0.648756	-0.00246933	0.818714	0.0208303	0.00397117	GALNT2	1	230203043	Island
cg06292864	0.0165243	0.151963	-0.00453145	0.896499	-0.0335832	0.00398098	C2orf81;C2orf81	2	74644621	N_Shore
cg26064794	-0.0338176	0.367165	-0.000652209	0.993832	-0.0621079	0.00398098	PIK3C2B	1	204435434	NA
cg20200742	-0.00622997	0.621677	0.00594083	0.774169	-0.0206135	0.00398098	TRPM2	21	45843863	N_Shore
ch.10.72059822F	-0.00143106	0.629356	0.00182257	0.780157	0.00849614	0.00398177	NA	10	72389816	NA
cg05303739	-0.00277932	0.793558	0.00456899	0.785257	-0.0211635	0.00399512	NA	17	22240394	NA
cg04446112	-0.00034887	0.896197	0.000493164	0.920892	0.00755428	0.00399512	FKBP2;FKBP2;FKBP2	11	64008349	Island
cg00531924	-0.00659855	0.103349	0.00599166	0.490868	0.0121874	0.00400129	GTF3C6;GTF3C6	6	111279890	Island
cg12540903	-0.00996148	0.120573	0.000627841	0.978361	0.0196507	0.00400129	PIK3R2	19	18263360	Island
cg08991599	-0.00510156	0.210386	0.00181975	0.918822	0.0149536	0.00400294	FAM84B	8	127570505	Island
cg02892660	-0.0142008	0.25484	0.0116337	0.581708	0.0346715	0.00400294	ZNF761;LOC147804	19	53935651	Island
cg00925616	-0.00119499	0.571837	-0.00241495	0.608286	0.0058839	0.00400394	NA	1	32410211	Island
cg00959118	-0.0175253	0.0565943	-0.00324305	0.872391	0.0221303	0.0040135	SLC19A2;SLC19A2	1	169455055	Island
cg01718231	0.0128752	0.199776	-0.0139097	0.694854	-0.0317411	0.00401726	RNF135;RNF135	17	29326311	NA
cg27425263	-0.00364192	0.311831	0.000644254	0.959343	0.0168697	0.00402492	CHSY1;CHSY1	15	101792104	Island
cg12772435	0.00556514	0.439892	0.000821791	0.968514	-0.0184356	0.00403316	NA	13	110385518	NA
cg10849092	-0.00125524	0.902155	-0.00173573	0.723729	0.0279722	0.00403432	NA	15	40574697	Island
cg10200312	0.00140791	0.687171	-0.000213055	0.971841	0.00927931	0.00403432	CKLF;CKLF;CKLF;CKLF;CKLF;CKLF;CKLF;CKLF;CKLF;CKLF	16	66586528	Island
cg16731429	0.00935926	0.069684	0.00794707	0.45206	-0.0119129	0.00403432	SETD1B	12	122268654	S_Shelf
cg03738331	-0.00099441	0.791027	-0.00509485	0.464158	0.0112351	0.00403432	HTT	4	3076305	Island
cg00499509	-0.00460504	0.363072	0.00614121	0.814943	0.0164774	0.00403432	LOC728855	1	149605515	Island
cg00373279	-0.00117525	0.863803	-0.00167107	0.840772	0.0212479	0.00403782	ILF3;ILF3;ILF3;LOC147727;ILF3;ILF3	19	10765277	Island
cg23078294	-0.00128725	0.744952	-0.000971805	0.95254	0.0106571	0.00404711	RSBN1	1	114355137	Island
cg16148416	-0.00152908	0.518939	-0.000299964	0.947072	0.00605643	0.00404711	RBBP4;RBBP4;RBBP4;RBBP4;RBBP4;ZBTB8OS	1	33116824	Island
cg23358710	0.00239144	0.525824	0.000429878	0.955859	0.0131492	0.00404711	MRC2	17	60704660	Island
cg07087156	-0.0099339	0.0926389	0.000749576	0.962209	0.0154071	0.00404711	NA	2	228190257	Island
cg07213289	0.0294354	0.0990526	0.00474017	0.929224	-0.0477455	0.00404711	EIF4H;EIF4H	7	73610504	NA
cg02961087	-0.00325225	0.338332	0.0019515	0.848561	0.0109256	0.00404711	KCNH3	12	49932289	Island
cg08843492	-0.0171195	0.0987791	0.0227135	0.492784	0.0312571	0.0040504	IFITM2	11	308231	N_Shelf
cg21453287	-0.0021764	0.562629	0.00156703	0.832912	0.0136462	0.00405859	ASH2L;ASH2L;ASH2L	8	37963019	Island
cg19510792	0.0011331	0.831912	-0.00106218	0.863739	0.0144098	0.00406566	MYO10	5	16935695	Island
cg12277888	0.0386062	0.0824214	0.00829483	0.81487	-0.0518939	0.00406566	TRIM44	11	35723985	NA
cg10104482	-0.000697939	0.782798	0.000823226	0.844505	0.00556222	0.00406611	FBXL22	15	63893137	Island
cg20174277	-0.00336256	0.122096	0.00187905	0.844459	0.009648	0.00406611	NA	10	49864417	Island
cg25525687	0.000100787	0.980881	-0.000902835	0.796526	0.00956105	0.00406611	NA	19	7982713	Island
cg14320087	-0.00514217	0.238037	-0.00771221	0.766839	0.0149267	0.00406611	C8orf84	8	74005537	Island
cg24715260	0.000167786	0.92855	-0.000657711	0.856301	0.00687205	0.00406611	FASN	17	80056221	Island
cg26494225	-0.00670504	0.130492	0.00463349	0.607273	0.0143359	0.00406611	ZNF429	19	21688304	N_Shore
cg13866129	-0.00749725	0.100549	0.00476886	0.721544	0.013228	0.00406611	SNORD27;SLC3A2;SLC3A2;SNORD28;SNORD25;SLC3A2;SLC3A2;SNORD26;SLC3A2;SNHG1	11	62623438	Island
cg26683414	-0.0083965	0.285907	0.00486254	0.865072	-0.0198485	0.00408165	NA	3	128439788	NA
cg17186073	0.00611583	0.490608	0.00427319	0.87253	-0.0232724	0.00408165	TMEM132D	12	130184591	Island
cg16440638	-0.000218031	0.919934	-0.000987098	0.77275	0.0057248	0.00408165	LPIN1	2	11887120	Island
cg22044582	-0.0104188	0.150982	0.0135666	0.313929	0.0208717	0.00408165	NA	19	37803661	Island
cg27246147	-0.00279534	0.905209	-0.0199943	0.747009	-0.0497684	0.0040961	NA	17	47987056	N_Shore
cg23505145	-0.00205598	0.888075	0.0078061	0.75599	0.0342341	0.00410661	KLF1	19	12996616	Island
cg19650814	-0.00516886	0.222236	0.00343762	0.679116	0.0143546	0.00410661	CCNC;CCNC;CCNC	6	100016539	Island
cg03001504	-0.00428023	0.079669	0.000113159	0.987712	0.00631413	0.00410869	RRBP1;RRBP1	20	17663218	Island
cg10318313	-0.00104721	0.918571	0.0011462	0.982169	-0.0183489	0.00410869	NAP1L4	11	3014937	S_Shore
cg06959657	0.00905217	0.405981	0.0107825	0.726972	-0.0305628	0.00410869	NA	20	60518853	Island
cg10262357	-0.020966	0.0920215	0.00697985	0.822287	0.0328906	0.00410869	HLA-F;HLA-F;HLA-F	6	29691832	Island
cg20237707	-0.00671682	0.0936209	-0.000369819	0.977793	0.0105562	0.00410869	NA	13	111719772	Island
cg04383012	0.000266173	0.963206	-0.00130655	0.875136	0.0110811	0.00410869	PSMD1;PSMD1	2	231921692	Island
cg14165241	-0.00492819	0.127741	-0.00288561	0.657359	0.0123513	0.00411109	SPTAN1;SPTAN1	9	131315156	Island
cg14701597	0.0049663	0.380625	-0.00638423	0.837559	-0.0164752	0.00411109	NA	10	130757617	NA
cg19191357	-0.00671741	0.0793227	0.00207357	0.79026	0.0103926	0.0041165	CCDC134	22	42196520	Island
cg15198793	-0.00418164	0.628534	-0.00464995	0.820905	0.0278532	0.0041165	AJAP1;AJAP1	1	4716322	Island
cg10659624	-0.00219382	0.222563	-0.000513627	0.935595	0.00584897	0.0041165	RPUSD3;RPUSD3	3	9885815	S_Shore
cg06756624	-0.00439548	0.0959048	-0.000549025	0.943877	0.00736333	0.0041165	C5orf45;C5orf45	5	179286220	Island
cg01470744	-0.0027912	0.565661	-0.00547033	0.589088	0.0182403	0.00411713	UCK1;UCK1	9	134406824	Island
cg09223439	0.000240258	0.970882	0.000578917	0.958907	0.0166799	0.00411713	SPG21;SPG21;SPG21	15	65282374	Island
cg03360490	0.00150042	0.758168	-0.00120693	0.947184	0.0158356	0.00413908	PPFIA3;C19orf73	19	49622030	Island
cg00427454	-0.00221449	0.475076	-0.00134312	0.834881	0.00996554	0.00413908	SEMA6C	1	151119109	Island
cg14305454	-0.00668146	0.138912	0.013414	0.450209	0.0147345	0.00414794	RALGAPA1;RALGAPA1;RALGAPA1;RALGAPA1	14	36278047	Island
cg01067849	-0.0021591	0.813262	0.000103976	0.980119	0.0298355	0.00414908	WRNIP1;WRNIP1	6	2765587	Island
cg27358811	0.00344273	0.37871	0.000172954	0.990014	0.0084602	0.00414908	TM9SF3	10	98347048	Island
cg25632093	-0.00151405	0.705818	-0.000257342	0.964013	0.012035	0.00415293	NF2;NF2;NF2;NF2;NF2;NF2;NF2;NF2;NF2;NF2;NF2;NF2;NF2;NF2;NF2;NF2;NF2;NF2	22	29999554	Island
cg11523538	-0.00401135	0.0866445	0.00020989	0.97507	0.00631047	0.00415293	NA	1	244013970	Island
cg26636869	-0.0334965	0.0954461	0.0290666	0.261449	0.050712	0.00415293	IGF2BP3	7	23509693	Island
cg06090383	-0.00790389	0.0567428	-0.00111249	0.945666	0.0104172	0.00415949	SAP30	4	174292579	Island
cg08051049	0.0122416	0.144188	0.0220829	0.342254	-0.0247077	0.00415949	NA	11	1824719	NA
cg10432265	-0.00112345	0.886967	0.0112744	0.432783	0.0189467	0.00415974	SFRS2B;SFRS2B	11	94800316	Island
cg19917030	-0.00224482	0.343883	-0.00129702	0.73487	0.00784799	0.00416059	MYO18A;MYO18A	17	27507520	Island
cg09238598	0.00216206	0.904534	-0.00258188	0.803115	0.0489415	0.00418036	ANKH	5	14871908	N_Shore
cg14029663	-0.0276256	0.0521723	0.0154169	0.647505	0.0331681	0.00418036	C14orf138;C14orf138	14	50582909	N_Shore
cg06793581	0.00123569	0.872446	-0.00712701	0.356049	0.0213035	0.00418036	C16orf87	16	46865077	Island
cg01453053	-0.000849729	0.677176	-9.88659e-05	0.985207	0.00735805	0.00418036	TOMM34	20	43588870	Island
cg02501984	-0.00846757	0.0773251	0.00439129	0.692601	0.0125804	0.00418036	POLE;PXMP2	12	133263946	Island
cg02516155	-0.00518347	0.215493	-0.00619032	0.549159	0.0167871	0.00418036	CYB5D2;ZZEF1;CYB5D2;CYB5D2	17	4046031	Island
cg14584865	-0.00189591	0.60641	0.000274379	0.942153	0.0115771	0.00418557	POLR2D	2	128615641	Island
cg06156768	-0.0024659	0.467659	-0.00197456	0.883324	0.0125189	0.00418557	LARP1B;LARP1B;LARP1B	4	128983279	Island
cg07120806	-0.00537494	0.11798	-0.000675039	0.981667	0.0121113	0.00418717	WHSC1	4	1873451	Island
cg16563470	0.0111404	0.111888	-0.00308585	0.919818	-0.0220561	0.00418914	CNP	17	40119847	Island
cg08848560	-0.00353979	0.486914	-0.00391751	0.596843	0.0176625	0.00419686	NUB1	7	151038949	Island
cg00348692	0.00761062	0.337555	-0.00199965	0.942846	-0.0230498	0.00422373	NA	17	80687738	Island
cg12275723	0.00471978	0.509531	-0.00250245	0.834432	0.00969565	0.00423973	CASZ1;CASZ1	1	10856739	Island
cg17672031	-0.0013235	0.915652	0.00402811	0.910392	-0.0239323	0.00423973	CAPN1	11	64970102	N_Shelf
cg17412974	0.00959993	0.287809	-0.00322706	0.923445	-0.0261785	0.00423973	NA	12	80496965	NA
cg25048202	-0.0145398	0.0751946	-0.00358688	0.861524	0.0195126	0.00423973	SMAD6;SMAD6	15	66993412	N_Shore
cg22041446	-0.00257508	0.840119	-0.0126354	0.629795	-0.0274926	0.00423973	MPL	1	43802122	NA
cg07619799	-0.00277846	0.666663	-0.00161397	0.864741	0.0218398	0.00424091	ACSL1	4	185747409	Island
cg12461141	-0.0349711	0.121368	0.0174057	0.720973	-0.050332	0.00424091	TRIM22	11	5710654	NA
cg08882650	-0.0227829	0.0678478	0.0167788	0.605097	0.032822	0.00426407	MPZL1;MPZL1;MPZL1	1	167691462	Island
cg16500810	0.000147008	0.941234	0.000239592	0.942455	0.00468069	0.00426407	CRKL	22	21271516	Island
cg15214092	-0.00232792	0.428428	0.00156094	0.861524	0.0111249	0.00426407	MRPL12;MRPL12	17	79670496	Island
cg18052878	-0.00425508	0.120755	0.00144563	0.795797	0.0113178	0.00426639	LRRC10B	11	61276087	Island
cg20252016	-0.00332284	0.177428	0.00229619	0.769904	0.00806825	0.00427196	CDCA5;ZFPL1;CDCA5	11	64851499	Island
cg16436004	0.00299163	0.851042	0.00128299	0.967038	-0.0219149	0.00427729	NA	8	134779760	NA
cg10601287	-0.0124194	0.096794	0.0104524	0.561828	0.0218759	0.00427729	THY1;THY1	11	119293861	Island
cg16652462	0.0325038	0.132595	0.00619593	0.937324	-0.0598837	0.00427891	LOC644172	17	43679667	Island
cg00820208	0.00133717	0.768777	-0.00577511	0.510069	0.0131842	0.00427891	IRS1	2	227663533	Island
cg22277887	-0.00686486	0.0959048	0.000784895	0.926171	0.0119252	0.00427891	TMEM30A;TMEM30A	6	75994754	Island
cg19905802	-0.00468861	0.0865299	-0.00170766	0.823932	0.00749886	0.0042865	TMEM179B;TAF6L	11	62554200	Island
cg16572859	-0.00655531	0.101197	0.00416708	0.721414	0.012693	0.0042865	PIK3R2	19	18263815	Island
cg16953283	0.00097328	0.774467	-0.00150575	0.692154	0.00702687	0.00429441	TBRG4;TBRG4;TBRG4	7	45151048	Island
cg27226861	-0.00152644	0.663651	0.00153409	0.912717	0.00909525	0.00431801	GRSF1;GRSF1	4	71705278	Island
cg24874828	-0.00951611	0.21753	-0.00636241	0.58088	-0.020282	0.00431888	NA	4	187887005	Island
cg18275965	0.000695834	0.972595	-0.00741871	0.729945	-0.0343067	0.00431888	NA	6	56934764	NA
cg23822086	-0.00266189	0.409066	-0.000240991	0.974586	0.0114297	0.00432041	MSH5;MSH5;MSH5;MSH5;MSH5;MSH5;MSH5;MSH5	6	31707799	Island
cg25886337	-0.00358583	0.245477	-0.000632561	0.897717	0.0109363	0.00432041	SMYD5	2	73441702	Island
cg04662828	0.0104899	0.434811	-0.012456	0.555117	-0.0373085	0.00432041	NA	2	133039083	NA
cg04151384	-0.00613616	0.101204	-0.00184446	0.783385	0.01435	0.00432041	SBF2;SBF2	11	10315732	Island
cg15679813	-0.00125074	0.684222	-0.001469	0.871373	0.00996722	0.00433702	PHF21B;PHF21B	22	45405627	Island
cg01450953	0.00041359	0.91498	2.02657e-05	0.998979	0.00843521	0.00433904	ZNF426	19	9649409	Island
cg23262020	-0.00116271	0.708715	-0.000495072	0.928769	0.00988764	0.00433913	C14orf109;C14orf109;C14orf109;MOAP1	14	93651423	Island
cg19758033	-0.00842891	0.079669	0.000573854	0.964348	0.0121035	0.00434173	DDOST	1	20987701	Island
cg23625236	-0.00603862	0.0971012	-0.00344461	0.823641	0.0105049	0.00434397	CENPF	1	214776790	Island
cg22307974	-0.00977236	0.450914	0.00113308	0.986332	-0.0339381	0.00435334	NA	2	46768111	N_Shore
cg19001845	0.00699409	0.703996	-0.00407435	0.936629	-0.042978	0.00437433	NA	4	190597946	NA
cg03349173	0.00461594	0.616577	-0.00130396	0.968502	-0.0241617	0.00437433	TRIM26	6	30172789	NA
cg15977278	-0.00159936	0.771517	-0.00285511	0.674065	0.0170338	0.00437519	NT5DC3	12	104234975	Island
cg14049615	-0.0072782	0.104326	0.00103012	0.946294	0.0135114	0.00437519	AFF1;AFF1	4	87928107	Island
cg08967632	0.0115942	0.216986	-0.0233316	0.52337	-0.0277044	0.00437519	NA	6	159342738	NA
cg13224077	-0.00449648	0.108567	0.00244491	0.763857	0.00857993	0.00437519	BRD2	6	32936079	Island
cg01013737	-0.00279931	0.518284	-0.00116469	0.864082	0.0164936	0.00437519	SETD8	12	123868647	Island
cg22793136	-0.00786489	0.0995444	-0.00189707	0.899531	0.0149565	0.00437519	PLXNC1	12	94543560	Island
cg24131116	0.00786237	0.370099	-0.000651574	0.982867	-0.0246621	0.00437525	NA	2	219219623	NA
cg05383670	-0.00565501	0.0883309	-0.00339081	0.634489	0.00915553	0.00437666	TM7SF2	11	64879206	Island
cg09205538	-0.00417083	0.156878	-0.0163094	0.0570451	-0.00791607	0.00438773	NA	15	37783062	Island
cg16267304	0.027812	0.146191	-0.00243173	0.954824	-0.0514798	0.00438997	HSF2BP	21	44985357	Island
cg05990812	0.0123703	0.206344	-0.00986726	0.574261	-0.0294651	0.00439423	SNORD115-3	15	25419769	NA
cg04050850	-0.00433485	0.0891788	-0.000896172	0.88983	0.00680978	0.0043968	STK36;STK36;RNF25	2	219536800	Island
cg25155766	0.0170057	0.342534	-0.024015	0.542042	-0.0494853	0.00440558	NA	12	34317569	N_Shelf
cg03323695	0.0158945	0.100423	-0.001664	0.953927	-0.0273434	0.00440662	SLC7A5P2	16	21532809	S_Shore
cg05054898	0.0029261	0.545375	-0.000191993	0.954416	0.0140658	0.00441214	LOC152217;NCBP2;NCBP2	3	196669782	Island
cg11723896	-0.000332063	0.959439	0.00109965	0.893227	0.0155016	0.00441359	TAF15;TAF15	17	34136427	Island
cg08703055	-0.00679173	0.0981826	0.00533427	0.661472	0.0118225	0.0044174	SKI	1	2232481	Island
cg24517686	-0.0189112	0.341598	-0.00401221	0.925204	-0.0289797	0.0044174	NA	1	1005398	S_Shore
cg08365438	0.0442477	0.0513559	0.00923371	0.892742	-0.0536541	0.00441984	NA	10	21683093	NA
cg13888471	-0.0065726	0.63151	0.00586483	0.816279	-0.0268525	0.00441984	NA	7	101207836	NA
cg05400498	0.00509201	0.734129	-0.00736274	0.834754	-0.0333378	0.00442881	NA	10	32049926	S_Shore
cg07032309	-0.00243939	0.753712	-0.0019265	0.819315	0.0226344	0.00443146	KLF10	8	103668104	Island
cg27287808	0.000565616	0.920972	-0.00703719	0.302632	0.0159073	0.00445066	PLK3;PLK3	1	45266048	Island
cg01496790	-0.0018921	0.799243	-0.0085871	0.302409	0.0231279	0.00445066	UVRAG;UVRAG	11	75526283	N_Shore
cg09197288	0.0122665	0.103561	-0.00784625	0.697831	-0.0218835	0.00445066	IFI27L1;IFI27L1	14	94550812	S_Shelf
cg10828910	0.0195118	0.262553	0.0208552	0.500708	-0.0475284	0.00445795	LOC388955	2	63850056	Island
cg10393227	-0.00219844	0.864243	0.014462	0.408323	0.0255201	0.00446571	NA	2	241612421	Island
cg03754076	-0.00591642	0.463217	-0.00262465	0.604653	0.0275234	0.00446571	NA	1	232766254	Island
cg18876494	-0.00729962	0.0922738	-0.00129838	0.917638	0.0115885	0.00447148	RAP1B;RAP1B	12	69004196	N_Shore
cg00473112	-0.00595999	0.0959048	0.00087124	0.904222	0.0150064	0.00448071	RNH1;RNH1;RNH1;RNH1;RNH1;RNH1;RNH1;RNH1;RNH1;RNH1;RNH1;RNH1	11	507177	Island
cg09662798	0.0164711	0.0977739	0.0113215	0.796143	-0.0280494	0.00448272	CASKIN2;CASKIN2	17	73498302	Island
cg18231159	-0.00707342	0.0690762	0.000557029	0.966602	0.0106495	0.00448739	ZNF498	7	99214508	Island
cg04135372	-0.00851991	0.0947621	0.00240397	0.8801	0.0146692	0.00448739	INPP4A;INPP4A;INPP4A;INPP4A;INPP4A;INPP4A;INPP4A;INPP4A	2	99061383	Island
cg15388462	-0.000359251	0.950391	-0.00233417	0.580737	0.0147388	0.00448739	MAD2L1BP;GTPBP2	6	43597152	Island
cg17635777	0.00132065	0.957946	0.0023987	0.97138	-0.0493171	0.00448904	FLJ43860	8	142446785	NA
cg25308231	-0.00107761	0.863283	-0.0023242	0.657478	0.0186348	0.00448904	TBCEL;TBCEL	11	120894785	Island
cg17298884	-0.000572383	0.812317	0.00293311	0.767806	0.00670505	0.00449024	CENPM;CENPM	22	42343226	Island
cg09556952	-0.00226841	0.770475	-0.000711008	0.955484	0.0240333	0.00449024	SIM2	21	38119946	Island
cg25515049	-0.00113555	0.654537	-0.00103122	0.865791	0.00683829	0.00449024	TMCO6	5	140018924	N_Shore
cg03687707	0.00203561	0.736367	-0.0237408	0.293095	-0.0155195	0.00449271	NA	11	63745967	S_Shelf
cg25387593	-0.00304501	0.497458	0.00300499	0.873846	0.0156535	0.00449271	HYOU1;HYOU1;HYOU1;HYOU1	11	118927868	Island
cg00011247	-0.000108666	0.972716	0.000139005	0.975335	0.0117665	0.00450822	YTHDF3	8	64081001	Island
cg01593421	0.0171383	0.216782	0.0208241	0.745046	-0.0398033	0.00450875	NA	7	65303149	NA
cg21662494	-0.00154777	0.67121	-0.00184461	0.716748	0.0116211	0.00451954	NA	21	37502552	Island
cg17371487	0.025323	0.132657	0.000538085	0.992192	-0.0451738	0.00453748	NA	19	9789027	S_Shelf
cg13623968	-0.0063177	0.106729	-0.0011711	0.942827	0.0113712	0.00453748	SLCO5A1;SLCO5A1;SLCO5A1	8	70746654	Island
cg26396475	-0.00401956	0.227789	-0.00211803	0.852265	0.0128829	0.00453748	VPS18	15	41186434	Island
cg00641409	-0.00744392	0.102006	-0.00230673	0.862291	0.0152949	0.0045432	FLJ22536	6	21666778	Island
cg05412459	0.0225562	0.118428	0.00587476	0.89139	-0.0422969	0.0045432	NA	12	75908973	S_Shelf
cg13846682	-0.00722417	0.110643	-0.00268618	0.77747	0.0148583	0.0045442	C14orf147	14	34931391	NA
cg13333405	-0.000470279	0.904612	0.000570947	0.907248	0.0115177	0.0045442	PLEKHJ1;SF3A2	19	2236670	Island
cg25719798	-0.00222346	0.591682	-0.00148671	0.618832	0.0134456	0.0045442	GFOD1;C6orf114;GFOD1	6	13487668	Island
cg26634885	-0.00599239	0.0909023	0.00742759	0.397363	0.010197	0.00455097	PLCD3;ACBD4	17	43209687	Island
cg04169469	-0.00261787	0.565763	-0.00344946	0.76079	0.0148522	0.00455097	ODC1;ODC1;SNORA80B	2	10588434	Island
cg18764107	0.000337737	0.976965	-0.00714893	0.41743	0.026629	0.00455097	LBR;LBR;LBR	1	225615669	Island
cg17244462	-0.00162481	0.748218	0.00184914	0.723018	0.0172591	0.00455354	CAMK2D;CAMK2D;CAMK2D;CAMK2D;CAMK2D;CAMK2D;CAMK2D;CAMK2D;CAMK2D;CAMK2D;CAMK2D;CAMK2D	4	114682885	Island
cg04113056	-0.0117209	0.0865299	0.00406895	0.852488	0.0162196	0.00455354	PPP2R5E	14	64010798	S_Shore
cg26428054	0.00199034	0.717074	-0.000646551	0.961761	0.0144104	0.00455354	DHH	12	49484058	Island
cg08213792	0.00800508	0.319355	-0.00315633	0.926238	-0.0266575	0.00455354	NA	16	77747559	NA
cg26431313	-0.0109332	0.051248	0.00192871	0.884239	0.0131411	0.0045554	LOC401093;MBNL1;LOC401093;MBNL1	3	151987306	Island
cg11575912	-0.00217403	0.81865	0.00232018	0.860765	0.0291019	0.00456748	NRTN	19	5828299	Island
cg27519411	-0.00159777	0.783272	0.00365876	0.74759	0.0134646	0.00457161	MIER1;MIER1;WDR78;MIER1;MIER1;WDR78;MIER1;MIER1;MIER1;MIER1	1	67390349	N_Shore
cg22176131	-0.00119067	0.900395	-0.00612872	0.716769	-0.0186573	0.00457161	NA	13	93683714	NA
cg04514109	-0.00228703	0.403404	-0.000358422	0.959631	0.00806002	0.00457161	ZNF181;ZNF181	19	35225340	S_Shore
cg17365369	-0.0155677	0.110809	0.011601	0.759076	0.0312622	0.00457161	ZNF766	19	52773256	Island
cg10206887	-0.00249682	0.13511	-0.00154352	0.723862	0.00568819	0.00457161	POLR3D;MIR320A	8	22102902	Island
cg03932904	0.00893644	0.515745	0.00723258	0.837953	-0.0335377	0.00457161	NA	7	4707887	NA
cg03151540	-0.0170692	0.0704037	0.0112097	0.65112	0.0219457	0.00457161	TAPT1;FLJ39653;FLJ39653	4	16228885	Island
cg02262025	-0.00605549	0.0711981	-0.00292019	0.567901	0.00848778	0.00458447	ADAT1	16	75657287	Island
cg11213199	-0.00776307	0.376275	0.0277408	0.214262	0.0258584	0.00458447	MRPS24	7	43909298	Island
cg07310536	-0.000308199	0.88416	-0.00303627	0.641759	0.00506114	0.00459686	PPRC1	10	103892743	Island
cg04543413	-0.00312857	0.771296	-0.00249335	0.900114	0.0178748	0.00459686	BCAT1	12	25055676	Island
cg19643390	-0.00444135	0.278473	0.00811841	0.312776	0.0128456	0.00459686	ABCC3;ABCC3	17	48712205	Island
cg08521010	-0.00271181	0.48074	-0.00262999	0.73461	0.0139023	0.00459686	USP13	3	179370821	Island
cg13938218	0.00823958	0.40707	0.00850297	0.632708	-0.0264557	0.00459686	HSPA1L	6	31779656	N_Shelf
cg18395189	-0.00476963	0.521247	0.00151803	0.925959	-0.0138763	0.00459686	HRNR	1	152189015	Island
cg09300171	-0.0153906	0.361767	-0.000666869	0.982658	-0.0318964	0.00459686	FAM90A7	8	7434722	NA
cg12449510	-0.00610596	0.0976617	0.0117297	0.369734	0.0104653	0.00459686	BRI3;BRI3	7	97910870	Island
cg03092607	-0.00827846	0.0995903	-0.00437926	0.69047	0.0145473	0.00459686	FAHD2A;FAHD2A	2	96068514	Island
cg11099918	0.00248784	0.740946	0.000623335	0.975058	-0.0195764	0.00461609	KIAA0232;KIAA0232	4	6839078	NA
cg24256810	-0.00342067	0.856404	-0.00701868	0.821526	-0.0313384	0.00463088	NA	3	195750746	NA
cg04586403	0.0129512	0.177108	-0.00248899	0.962601	-0.030422	0.00463269	GPSM3	6	32162202	N_Shore
cg10019916	-0.00869554	0.089339	0.00387769	0.771826	0.0151985	0.00463293	WNT3A	1	228196376	Island
cg06707375	-0.0139451	0.230865	0.00590085	0.853033	0.0298252	0.00463514	NA	17	17295586	NA
cg27633877	0.0216552	0.0970559	0.0104802	0.571003	-0.034689	0.00463514	NA	2	109329328	NA
cg10158133	0.0326969	0.0957375	-0.0111108	0.785614	-0.0549675	0.00463514	BMS1P4	10	75488242	N_Shore
cg23053516	0.0110342	0.091243	0.00226772	0.861816	-0.016296	0.00463514	CRIPAK	4	1388811	Island
cg05506986	-0.00356682	0.142726	0.000259043	0.966878	0.0082096	0.00463514	CDCA7;CDCA7	2	174220200	Island
cg23429981	-0.00608303	0.0970559	0.00639729	0.662244	0.0106077	0.00463514	NDUFAF4	6	97345948	Island
cg12528394	0.000853113	0.632386	0.000592837	0.834497	0.00668937	0.00463514	TRIM28	19	59056208	Island
cg04825775	-0.00761714	0.0895375	0.00182415	0.905123	0.0116541	0.00463514	FAM193B;FAM193B;FAM193B	5	176981128	Island
cg21000493	-0.00430818	0.108495	0.00310125	0.815492	0.00862998	0.00464252	LOC349114	7	39772967	Island
cg12393411	0.00571158	0.502722	0.00165905	0.95882	-0.0221988	0.00464361	HSPB3	5	53751045	NA
cg07011025	-0.00629837	0.0951739	-0.00203656	0.805427	0.0114231	0.00464361	ARV1;TTC13;TTC13	1	231114438	Island
cg09968749	-0.00342018	0.415867	-0.00274805	0.652547	0.0137062	0.00464361	PSMB9;PSMB9;TAP1	6	32820966	Island
cg27231075	-0.00805122	0.182668	-0.00167496	0.898637	0.020233	0.00464361	GNPDA2;GNPDA2	4	44728550	Island
cg03045764	-0.00895455	0.188971	0.00422447	0.703721	-0.0106298	0.00465371	TMEM229B	14	67940035	N_Shore
cg09011231	-0.012808	0.519638	0.0217318	0.4671	0.047717	0.00468087	NCRNA00164;MIR663B	2	133015670	Island
cg03721705	0.00871523	0.0935623	0.000686112	0.979945	-0.0132144	0.00468087	JARID2	6	15517467	Island
cg05659262	0.00453726	0.620099	-0.00241911	0.950175	-0.0239317	0.00468256	MUC4;MUC4;MUC4	3	195539315	NA
cg07072166	-0.0034275	0.318934	0.00651268	0.776072	0.0106137	0.00468256	HOOK2;HOOK2	19	12886455	Island
cg21506059	-0.00537208	0.103689	-0.00043969	0.960215	0.0118671	0.00469326	HELZ	17	65242309	Island
cg02081018	-0.00204542	0.510225	0.00480153	0.540635	0.00891562	0.00469326	PIGP;PIGP;TTC3;PIGP	21	38445169	Island
cg23503101	0.0124404	0.135777	0.000454627	0.990587	-0.0244453	0.00469326	SLC12A7	5	1056579	Island
cg25719132	-0.00187514	0.345705	-0.000724852	0.932264	0.00672995	0.00470326	SNRPG	2	70520671	Island
cg01450719	-0.00235078	0.327246	0.00101225	0.83529	0.00791396	0.00470941	GRINA;GRINA	8	145064064	Island
cg20449327	-0.00416906	0.109857	0.00155132	0.872693	0.00813552	0.00471548	C14orf149;JKAMP;JKAMP;JKAMP;JKAMP	14	59951241	Island
cg15721666	-0.00152978	0.912773	0.0218407	0.242017	0.0310189	0.00471548	MSI1	12	120799597	Island
cg05116242	0.0011334	0.716687	0.000380158	0.943654	0.00952628	0.00471548	NBEAL2;NBEAL2	3	47021211	Island
cg07926482	-0.000903299	0.916606	0.00368131	0.860943	0.0143652	0.00471548	COTL1;COTL1	16	84651521	Island
cg07213548	0.0234514	0.0922602	0.0120265	0.822171	-0.03639	0.00471548	NA	1	104616267	NA
cg17821473	-0.000991965	0.793029	-0.00202814	0.882119	0.0113465	0.00471894	USP1;USP1;USP1	1	62902255	Island
cg18704421	-0.00260506	0.544633	-0.00215436	0.666749	0.0150047	0.00474172	MAN2A2	15	91446589	Island
cg01026613	-0.0190922	0.167718	0.0231756	0.373987	0.0407267	0.00474505	TMEM214;TMEM214	2	27255450	N_Shore
cg02852436	-0.00456439	0.106246	-0.000350913	0.978685	0.00883712	0.00476634	FAM113A;VPS16;VPS16	20	2821472	Island
cg09400531	-0.00494895	0.158658	0.00109835	0.932479	0.0110647	0.00478171	API5;API5;API5;API5	11	43333730	Island
cg25015674	0.000693845	0.896952	-0.00527648	0.498	0.0131586	0.00478171	RRAGC	1	39325107	Island
cg21383720	-0.00224455	0.577456	-0.000349437	0.97385	0.0135434	0.00478851	FAM120AOS;FAM120A	9	96214543	Island
cg19335095	0.00144938	0.883019	-0.000300648	0.972756	0.0247019	0.00478851	CCNE2	8	95907659	Island
cg04027778	0.00578363	0.508688	-0.00276315	0.926771	-0.0258929	0.00478851	RAB40C	16	641748	S_Shore
cg12891692	0.000547467	0.927333	-0.00059316	0.978402	-0.0132079	0.00479161	NEURL1B	5	172113714	Island
cg25174439	0.00975972	0.310145	-0.0094723	0.705102	-0.0259243	0.00479161	ENTPD1;ENTPD1	10	97471606	NA
cg03176386	0.0174857	0.245591	-0.00635883	0.868854	-0.0390431	0.00479551	NA	7	38370664	NA
cg14848284	-0.00281755	0.344999	-0.00139705	0.858278	0.0147991	0.00479551	EMX1	2	73143293	Island
cg13555263	-0.00352725	0.287941	0.000542744	0.960038	0.0115753	0.00479551	ADAT3;SCAMP4	19	1905252	Island
cg00026230	-0.00246962	0.436987	0.00173667	0.836593	0.00923284	0.00479551	ALDOA	16	30064606	Island
cg12661145	-0.00142477	0.758613	-0.000493931	0.92975	0.0131131	0.00479943	TRIM8	10	104404054	Island
cg20463302	0.0275343	0.0903633	0.00792817	0.765008	-0.0383467	0.00481846	SH3D20	17	43507153	Island
cg08392126	-0.00430899	0.272699	0.00921906	0.627557	0.0107232	0.00481846	NA	6	46459694	S_Shore
cg14156931	-0.00425362	0.33028	-0.000710311	0.855327	0.0168134	0.00481868	HSF1;BOP1	8	145515463	Island
cg23504240	0.00303229	0.302195	-0.00248618	0.759842	0.00775719	0.00482888	PARL;PARL	3	183602440	Island
cg27658030	-0.0034583	0.289704	0.00487442	0.665469	0.0112603	0.00484506	NA	12	2144198	NA
cg17054285	0.000745569	0.922938	-0.00286058	0.860377	0.0206064	0.00484544	XKR7	20	30556266	Island
cg24208375	-0.00262525	0.284841	0.00517848	0.712385	0.0072777	0.00484544	CLIC1;CLIC1	6	31704282	N_Shelf
cg02059348	-0.0052395	0.0947132	-0.00124398	0.865733	0.00973014	0.00484544	MED12L	3	150803295	Island
cg07565928	0.000361911	0.909699	-0.000685766	0.839782	0.00620812	0.00484544	SNF8	17	47022063	Island
cg25235159	-0.00101514	0.651373	0.00100981	0.748064	0.00567495	0.00484544	KBTBD4;KBTBD4;NDUFS3;KBTBD4	11	47600280	Island
cg12500891	-0.00117709	0.732888	-0.00398406	0.568678	0.00900831	0.00485002	NA	11	57225987	Island
cg03634592	-0.00141215	0.659697	0.0123968	0.769466	0.00897432	0.00485002	URGCP;URGCP;URGCP	7	43946398	Island
cg09458820	-0.0143974	0.237249	0.00810989	0.843503	0.0330696	0.00485297	ESRRA	11	64073710	Island
cg17242144	0.0014862	0.772538	-0.00153142	0.907567	0.00902224	0.0048623	PDE4A	19	10531498	Island
cg12903924	-0.00665859	0.0845267	-0.000558699	0.957628	0.00983206	0.00486568	STK25	2	242448061	Island
cg17002091	0.00125477	0.892515	-0.00465521	0.706923	0.0288495	0.00487907	SLC25A29;MIR345;SLC25A29	14	100772763	Island
cg18857889	-0.0296092	0.0959048	0.0173977	0.355838	0.0451972	0.00487907	C7orf46;C7orf46;C7orf46	7	23719661	Island
cg10977834	-0.00321744	0.413668	-0.00116957	0.721704	0.0155593	0.00488906	CCNI;CCNI	4	77996840	Island
cg21528620	-0.00895016	0.0773251	0.000999381	0.963667	0.0141031	0.00488906	KCNC4;KCNC4;KCNC4	1	110753221	Island
cg11985632	0.0116643	0.408446	0.00195718	0.939701	-0.0378876	0.00489589	SGCE;PEG10;SGCE;PEG10;SGCE	7	94286351	Island
cg24617363	-0.00278846	0.280709	-8.37377e-05	0.988489	0.0104456	0.00489589	C6orf130;NFYA;NFYA	6	41040232	Island
cg12152867	-0.00722754	0.0813935	-0.00260808	0.787609	0.0155234	0.00489773	DST;DST;DST;DST	6	56708725	Island
cg10817500	0.00172221	0.363422	2.05385e-05	0.996293	0.00835695	0.00490236	SSH1;SSH1;SSH1;SSH1	12	109251281	Island
cg19886613	-0.00399538	0.106425	-0.00110706	0.895629	0.00791504	0.00490459	VPS4B;VPS4B	18	61089605	Island
cg00897627	-0.000613704	0.798845	0.00028209	0.966097	0.00714499	0.00490759	AVPI1	10	99447216	Island
cg06620911	-0.00599937	0.106232	0.00375286	0.750873	0.0109179	0.00492052	ANGPTL4;ANGPTL4;ANGPTL4;ANGPTL4	19	8429034	Island
cg23463917	0.00125091	0.870042	-8.69932e-05	0.99187	0.00897125	0.0049229	REEP5	5	112258131	Island
cg00455883	-0.00614717	0.121384	0.00524581	0.557052	0.0122113	0.00492422	PPP4R2	3	73046007	Island
cg16251576	-0.00259413	0.415265	-0.00238293	0.767063	0.0116518	0.00493098	LOC338758	12	90102059	Island
cg00404838	0.00105903	0.840734	-0.00060597	0.963853	0.0153786	0.00493787	NA	10	22764922	Island
cg23279117	0.00617613	0.623698	-0.00748201	0.702166	0.018906	0.00494551	NA	1	111813509	Island
cg09587826	0.00923767	0.0939961	0.00977731	0.438452	-0.0139443	0.00495469	PRIC285	20	62204140	Island
cg17823999	-0.00829654	0.0793227	-0.000468752	0.977086	0.0121624	0.00495469	SLC4A1AP;SLC4A1AP;SUPT7L;SUPT7L	2	27886354	Island
cg25430094	-0.00166802	0.848871	0.00516375	0.692332	0.0128045	0.00495469	GHR	5	42423577	Island
cg01172315	-0.000375981	0.929534	-0.00169942	0.752804	0.0123359	0.00495469	PDIA6	2	10953055	Island
cg24156905	-0.0115946	0.0930512	0.0020189	0.907825	0.0182696	0.00495517	APBB1;APBB1	11	6440470	Island
cg09197397	-0.00109565	0.912586	-0.00879048	0.792327	-0.0203656	0.00497133	COTL1	16	84600400	NA
cg02397073	-0.00454135	0.362621	0.000625545	0.947276	0.019208	0.00497975	C6orf203;C6orf203;C6orf203;C6orf203;C6orf203	6	107349626	Island
cg00249030	-0.0065406	0.10403	-0.0016348	0.862204	0.015617	0.00498385	ADC;ADC	1	33546871	Island
cg05670488	-0.00231455	0.552054	-0.00114434	0.927053	0.0145568	0.00498385	UBE2L3;UBE2L3;UBE2L3	22	21922038	Island
cg27380788	-0.00418685	0.1233	0.00238513	0.552175	0.00901621	0.00498385	HMOX2;HMOX2;HMOX2	16	4526765	Island
cg24618244	-0.00192216	0.730764	-0.00518015	0.640452	0.0140452	0.00499447	INPP5F;INPP5F;INPP5F	10	121485763	S_Shore
cg10526659	-0.00610914	0.143496	0.000874421	0.968519	0.013867	0.00500446	ITGA4;ITGA4	2	182322058	Island
cg02569236	-0.00484357	0.423654	0.00655474	0.814935	0.0145488	0.00500972	ALDH1L1	3	125899915	S_Shore
cg08008854	-0.00832971	0.160763	-0.00385288	0.719472	0.0211022	0.00500972	PRKAB2	1	146643751	Island
cg22604218	-0.00256614	0.673254	-0.00173046	0.909006	0.0272763	0.00500972	LOC100132111;C2CD4D	1	151810589	Island
cg20185083	0.00240968	0.833199	0.015406	0.553627	-0.0212854	0.00500972	SERPINB9	6	2904005	S_Shore
cg20738689	0.00112643	0.836756	-0.00699638	0.550585	0.0145083	0.00500972	ABLIM2;ABLIM2;ABLIM2;ABLIM2;ABLIM2;ABLIM2;ABLIM2	4	8160088	Island
cg07880273	-0.00131347	0.895365	0.00255228	0.703904	0.0240737	0.00500972	DOCK9;DOCK9	13	99738871	Island
cg16728516	-0.00304559	0.129641	-0.000132623	0.974221	0.00834344	0.00500972	MRPL20	1	1342558	Island
[truncated: 7,299 more rows]
