# Supplementary material for: An Epigenetic Signature in Peripheral Blood Associated with the Haplotype on 17q21.31, a Risk Factor for Neurodegenerative Tauopathy
Source: PLoS Genet. 2014 Mar 6;10(3):e1004211. doi: 10.1371/journal.pgen.1004211 (PMC3945475; doi:10.1371/journal.pgen.1004211)
Supplement: Table S9 — Methylation-QTL analysis for the 3 top DMPs, performed in the 2 datasets separately, in 273 individuals. Only significant (Bonferroni-adjusted p≤0.05) SNPs are presented. (XLSX) [file pgen.1004211.s020.xlsx]

## Sheet: table_S9
	R2 >= 0.8
	R2 > 0.5
					DMPs	cg22968622				cg17117718				cg19832721
					Dataset	#1		#2		#1		#2		#1		#2
	snp	chr	Coordinate	GeneSymbol	GeneLocation	R2	BONF	R2	BONF	R2	BONF	R2	BONF	R2	BONF	R2	BONF
1	rs17585974	17	44249199	KIAA1267	CODING	0.9352	2.399e-76	0.9801	1.762e-100	0.5593	3.386e-19	0.6726	2.273e-25	0.5969	7.994e-22	0.6396	3.207e-22
2	rs440778	17	43686420	LOC644172 | MGC57346	INTERGENIC	0.9352	2.399e-76	0.912	1.09e-60	0.5593	3.386e-19	0.7424	3.235e-32	0.5969	7.994e-22	0.6985	1.173e-26
3	rs2532332	17	44347727	LOC100132570 | LRRC37A	INTERGENIC	0.9352	2.399e-76	0.9801	1.762e-100	0.5593	3.386e-19	0.6726	2.273e-25	0.5969	7.994e-22	0.6396	3.207e-22
4	rs2732651	17	44345063	LOC100132570	INTRON	0.9352	2.399e-76	0.9801	1.762e-100	0.5593	3.386e-19	0.6726	2.273e-25	0.5969	7.994e-22	0.6396	3.207e-22
5	rs2458182	17	43683802	LOC644172 | MGC57346	INTERGENIC	0.9352	2.399e-76	0.9083	4.555e-58	0.5593	3.386e-19	0.7359	4.501e-31	0.5969	7.994e-22	0.6832	1.294e-24
6	rs2463518	17	43656627	LOC100288229 | LOC644157	INTERGENIC	0.9352	2.399e-76	0.9444	1.708e-72	0.5593	3.386e-19	0.6488	1.466e-23	0.5969	7.994e-22	0.6112	3.552e-20
7	rs2463524	17	44326245	LOC644253 | LOC644256	INTERGENIC	0.9349	1.1e-75	0.9441	2.975e-70	0.5737	4.05e-20	0.7469	4.854e-32	0.5913	2.71e-21	0.678	3.3e-24
8	rs17662889	17	44249096	KIAA1267	CODING	0.9349	1.1e-75	0.9802	8.397e-99	0.5737	4.05e-20	0.6724	5.424e-25	0.5913	2.71e-21	0.6257	8.683e-21
9	rs2957297	17	44368212	LOC100132570 | LRRC37A	INTERGENIC	0.934	3.346e-74	0.9817	3.882e-94	0.6047	4.689e-22	0.6238	8.48e-19	0.5797	3.582e-20	0.5684	2.306e-15
10	rs1724429	17	43662020	LOC100288229 | LOC644157	INTERGENIC	0.9337	1.969e-73	0.9831	4.295e-95	0.6584	9.401e-26	0.6516	1.399e-20	0.5742	1.502e-19	0.5466	6.188e-14
11	rs2732674	17	44280697	KIAA1267 | LOC644253	INTERGENIC	0.9308	3.408e-71	0.9419	5.124e-69	0.7308	4.215e-32	0.7293	1.366e-29	0.6098	8.287e-22	0.6714	3.905e-23
12	rs17665188	17	44357351	LOC100132570 | LRRC37A	INTERGENIC	0.8876	6.68e-60	0.8703	1.531e-50	0.7404	2.819e-35	0.8703	1.965e-49	0.5893	2.235e-21	0.6748	3.007e-25
13	rs2696557	17	44347218	LOC100132570 | LRRC37A	INTERGENIC	0.8866	3.325e-59	0.8884	2.38e-54	0.7554	8.436e-37	0.8897	5.703e-53	0.5917	2.011e-21	0.6727	1.273e-24
14	rs2532329	17	44350090	LOC100132570 | LRRC37A	INTERGENIC	0.8858	4.07e-58	0.8882	1.123e-53	0.7542	4.459e-36	0.888	4.831e-52	0.593	3.877e-21	0.6751	7.904e-25
15	rs2469933	17	44285531	KIAA1267 | LOC644253	INTERGENIC	0.8693	1.72e-55	0.8703	1.531e-50	0.7997	3.896e-43	0.8703	1.965e-49	0.6017	4.107e-22	0.6748	3.007e-25
16	rs1881193	17	44248769	KIAA1267	CODING	0.8693	1.72e-55	0.8529	1.268e-47	0.7997	3.896e-43	0.8692	1.178e-49	0.6017	4.107e-22	0.6773	1.281e-25
17	rs2532253	17	44256296	KIAA1267 | LOC644253	INTERGENIC	0.8721	4.139e-55	0.8937	1.017e-55	0.5763	5.128e-20	0.697	1.261e-27	0.5924	2.781e-21	0.6717	2.612e-24
18	rs1881194	17	44248814	KIAA1267	CODING	0.8685	6.275e-55	0.8703	1.531e-50	0.814	5.769e-45	0.8703	1.965e-49	0.6037	4.186e-22	0.6748	3.007e-25
19	rs2696463	17	44286128	KIAA1267 | LOC644253	INTERGENIC	0.8685	6.275e-55	0.89	1.14e-54	0.814	5.769e-45	0.8933	9.348e-54	0.6037	4.186e-22	0.6718	1.593e-24
20	rs2532316	17	44213712	KIAA1267	INTRON	0.8685	6.275e-55	0.8703	1.531e-50	0.814	5.769e-45	0.8703	1.965e-49	0.6037	4.186e-22	0.6748	3.007e-25
21	rs418891	17	43693538	LOC644172 | MGC57346	INTERGENIC	0.8677	2.302e-54	0.8886	1.133e-54	0.8135	1.486e-44	0.8884	5.129e-53	0.6022	7.775e-22	0.6732	7.128e-25
22	rs2141299	17	44240986	KIAA1267	INTRON	0.8673	7.591e-54	0.8727	6.566e-49	0.8157	1.436e-44	0.8773	6.255e-49	0.6075	5.048e-22	0.6649	2.449e-23
23	rs2696464	17	44287310	KIAA1267 | LOC644253	INTERGENIC	0.8668	3.114e-53	0.8703	1.531e-50	0.8131	9.825e-44	0.8703	1.965e-49	0.605	1.316e-21	0.6748	3.007e-25
24	rs2957316	17	44331214	LOC644253 | LOC644256	INTERGENIC	0.8466	2.991e-50	0.8528	8.007e-47	0.8027	3.291e-43	0.8623	7.042e-48	0.5917	3.007e-21	0.6689	1.075e-24
25	rs878886	17	43912490	CRHR1	UTR	0.8424	8.143e-50	0.8529	1.268e-47	0.8141	2.294e-45	0.8692	1.178e-49	0.5994	5.392e-22	0.6773	1.281e-25
26	rs17650901	17	44039691	MAPT	UTR	0.8424	8.143e-50	0.8529	1.268e-47	0.8141	2.294e-45	0.8692	1.178e-49	0.5994	5.392e-22	0.6773	1.281e-25
27	rs878887	17	43912582	CRHR1	UTR	0.8424	8.143e-50	0.8529	1.268e-47	0.8141	2.294e-45	0.8692	1.178e-49	0.5994	5.392e-22	0.6773	1.281e-25
28	rs878888	17	43912635	CRHR1	UTR	0.8424	8.143e-50	0.8529	1.268e-47	0.8141	2.294e-45	0.8692	1.178e-49	0.5994	5.392e-22	0.6773	1.281e-25
29	rs17770343	17	43970154	IMP5 | MAPT	INTERGENIC	0.8424	8.143e-50	0.8529	1.268e-47	0.8141	2.294e-45	0.8692	1.178e-49	0.5994	5.392e-22	0.6773	1.281e-25
30	rs4525537	17	43912723	CRHR1	UTR	0.8424	8.143e-50	0.8529	1.268e-47	0.8141	2.294e-45	0.8692	1.178e-49	0.5994	5.392e-22	0.6773	1.281e-25
31	rs10445364	17	43916356	CRHR1 | LOC100128977	INTERGENIC	0.8424	8.143e-50	0.8529	1.268e-47	0.8141	2.294e-45	0.8692	1.178e-49	0.5994	5.392e-22	0.6773	1.281e-25
32	rs17763596	17	43921210	LOC100128977	UTR	0.8424	8.143e-50	0.8529	1.268e-47	0.8141	2.294e-45	0.8692	1.178e-49	0.5994	5.392e-22	0.6773	1.281e-25
33	rs12185268	17	43923683	IMP5	CODING	0.8424	8.143e-50	0.8529	1.268e-47	0.8141	2.294e-45	0.8692	1.178e-49	0.5994	5.392e-22	0.6773	1.281e-25
34	rs12185235	17	43923703	IMP5	CODING	0.8424	8.143e-50	0.8529	1.268e-47	0.8141	2.294e-45	0.8692	1.178e-49	0.5994	5.392e-22	0.6773	1.281e-25
35	rs12373142	17	43924200	IMP5	CODING	0.8424	8.143e-50	0.8529	1.268e-47	0.8141	2.294e-45	0.8692	1.178e-49	0.5994	5.392e-22	0.6773	1.281e-25
36	rs12373123	17	43924073	IMP5	CODING	0.8424	8.143e-50	0.8529	1.268e-47	0.8141	2.294e-45	0.8692	1.178e-49	0.5994	5.392e-22	0.6773	1.281e-25
37	rs17576165	17	44159849	KIAA1267	CODING	0.8424	8.143e-50	0.8529	1.268e-47	0.8141	2.294e-45	0.8692	1.178e-49	0.5994	5.392e-22	0.6773	1.281e-25
38	rs17574604	17	44111613	KIAA1267	CODING	0.8424	8.143e-50	0.8529	1.268e-47	0.8141	2.294e-45	0.8692	1.178e-49	0.5994	5.392e-22	0.6773	1.281e-25
39	rs35833914	17	44110541	KIAA1267	CODING	0.8424	8.143e-50	0.8529	1.268e-47	0.8141	2.294e-45	0.8692	1.178e-49	0.5994	5.392e-22	0.6773	1.281e-25
40	rs36076725	17	44110532	KIAA1267	CODING	0.8424	8.143e-50	0.8529	1.268e-47	0.8141	2.294e-45	0.8692	1.178e-49	0.5994	5.392e-22	0.6773	1.281e-25
41	rs17574361	17	44108202	KIAA1267	UTR	0.8424	8.143e-50	0.8529	1.268e-47	0.8141	2.294e-45	0.8692	1.178e-49	0.5994	5.392e-22	0.6773	1.281e-25
42	rs7350928	17	44108100	KIAA1267	UTR	0.8424	8.143e-50	0.8529	1.268e-47	0.8141	2.294e-45	0.8692	1.178e-49	0.5994	5.392e-22	0.6773	1.281e-25
43	rs17574228	17	44104509	MAPT	UTR	0.8424	8.143e-50	0.8529	1.268e-47	0.8141	2.294e-45	0.8692	1.178e-49	0.5994	5.392e-22	0.6773	1.281e-25
44	rs2158257	17	44104343	MAPT	UTR	0.8424	8.143e-50	0.8529	1.268e-47	0.8141	2.294e-45	0.8692	1.178e-49	0.5994	5.392e-22	0.6773	1.281e-25
45	rs16940799	17	44102933	MAPT	UTR	0.8424	8.143e-50	0.8529	1.268e-47	0.8141	2.294e-45	0.8692	1.178e-49	0.5994	5.392e-22	0.6773	1.281e-25
46	rs17574040	17	44102865	MAPT	UTR	0.8424	8.143e-50	0.8525	4.107e-47	0.8141	2.294e-45	0.869	3.573e-49	0.5994	5.392e-22	0.6764	2.624e-25
47	rs1052587	17	44102604	MAPT	UTR	0.8424	8.143e-50	0.8529	1.268e-47	0.8141	2.294e-45	0.8692	1.178e-49	0.5994	5.392e-22	0.6773	1.281e-25
48	rs17573509	17	44081224	STH | MAPT	INTERGENIC	0.8424	8.143e-50	0.8529	1.268e-47	0.8141	2.294e-45	0.8692	1.178e-49	0.5994	5.392e-22	0.6773	1.281e-25
49	rs1078268	17	44075901	MAPT | STH	INTERGENIC	0.8424	8.143e-50	0.8529	1.268e-47	0.8141	2.294e-45	0.8692	1.178e-49	0.5994	5.392e-22	0.6773	1.281e-25
50	rs17652121	17	44073973	MAPT	CODING	0.8424	8.143e-50	0.8525	4.107e-47	0.8141	2.294e-45	0.869	3.573e-49	0.5994	5.392e-22	0.6764	2.624e-25
51	rs1052553	17	44073889	MAPT	CODING	0.8424	8.143e-50	0.8525	4.107e-47	0.8141	2.294e-45	0.869	3.573e-49	0.5994	5.392e-22	0.6764	2.624e-25
52	rs17573175	17	44071089	MAPT	INTRON	0.8424	8.143e-50	0.8529	1.268e-47	0.8141	2.294e-45	0.8692	1.178e-49	0.5994	5.392e-22	0.6773	1.281e-25
53	rs1052551	17	44068924	MAPT	CODING	0.8424	8.143e-50	0.8529	1.268e-47	0.8141	2.294e-45	0.8692	1.178e-49	0.5994	5.392e-22	0.6773	1.281e-25
54	rs10445338	17	44067682	MAPT	INTRON	0.8424	8.143e-50	0.8529	1.268e-47	0.8141	2.294e-45	0.8692	1.178e-49	0.5994	5.392e-22	0.6773	1.281e-25
55	rs17660464	17	44177993	KIAA1267	INTRON	0.8424	8.143e-50	0.8529	1.268e-47	0.8141	2.294e-45	0.8692	1.178e-49	0.5994	5.392e-22	0.6773	1.281e-25
56	rs10445337	17	44067400	MAPT	CODING	0.8424	8.143e-50	0.8529	1.268e-47	0.8141	2.294e-45	0.8692	1.178e-49	0.5994	5.392e-22	0.6773	1.281e-25
57	rs1800547	17	44051846	MAPT	INTRON	0.8424	8.143e-50	0.8525	4.107e-47	0.8141	2.294e-45	0.869	3.573e-49	0.5994	5.392e-22	0.6764	2.624e-25
58	rs241039	17	43714673	MGC57346	UTR	0.8424	8.143e-50	0.8525	3.873e-47	0.8141	2.294e-45	0.8688	3.918e-49	0.5994	5.392e-22	0.6765	2.627e-25
59	rs16940674	17	43910507	CRHR1	CODING	0.8424	8.143e-50	0.8529	1.268e-47	0.8141	2.294e-45	0.8692	1.178e-49	0.5994	5.392e-22	0.6773	1.281e-25
60	rs2942168	17	43714850	MGC57346	UTR	0.8424	8.143e-50	0.8529	1.268e-47	0.8141	2.294e-45	0.8692	1.178e-49	0.5994	5.392e-22	0.6773	1.281e-25
61	rs16940665	17	43907896	CRHR1	CODING	0.8424	8.143e-50	0.8529	1.268e-47	0.8141	2.294e-45	0.8692	1.178e-49	0.5994	5.392e-22	0.6773	1.281e-25
62	rs2942167	17	43715018	MGC57346	UTR	0.8424	8.143e-50	0.8529	1.268e-47	0.8141	2.294e-45	0.8692	1.178e-49	0.5994	5.392e-22	0.6773	1.281e-25
63	rs17763086	17	43905481	CRHR1	INTRON	0.8424	8.143e-50	0.8529	1.268e-47	0.8141	2.294e-45	0.8692	1.178e-49	0.5994	5.392e-22	0.6773	1.281e-25
64	rs1396862	17	43902997	CRHR1	INTRON	0.8424	8.143e-50	0.8529	1.268e-47	0.8141	2.294e-45	0.8692	1.178e-49	0.5994	5.392e-22	0.6773	1.281e-25
65	rs17426064	17	43828698	C17orf69 | CRHR1	INTERGENIC	0.8424	8.143e-50	0.8529	1.268e-47	0.8141	2.294e-45	0.8692	1.178e-49	0.5994	5.392e-22	0.6773	1.281e-25
66	rs17334797	17	43825912	C17orf69 | CRHR1	INTERGENIC	0.8424	8.143e-50	0.8529	1.268e-47	0.8141	2.294e-45	0.8692	1.178e-49	0.5994	5.392e-22	0.6773	1.281e-25
67	rs241041	17	43713925	MGC57346	UTR	0.8424	8.143e-50	0.8529	1.268e-47	0.8141	2.294e-45	0.8692	1.178e-49	0.5994	5.392e-22	0.6773	1.281e-25
68	rs12150390	17	43896228	CRHR1	INTRON	0.8424	8.143e-50	0.8529	1.268e-47	0.8141	2.294e-45	0.8692	1.178e-49	0.5994	5.392e-22	0.6773	1.281e-25
69	rs11079725	17	43923934	IMP5	CODING	0.8441	1.633e-49	0.8529	1.268e-47	0.81	4.463e-44	0.8692	1.178e-49	0.5967	1.747e-21	0.6773	1.281e-25
70	rs4640231	17	43912786	CRHR1	UTR	0.8419	2.2e-49	0.8529	1.268e-47	0.8136	2.885e-45	0.8692	1.178e-49	0.5981	9.207e-22	0.6773	1.281e-25
71	rs12185233	17	43923654	IMP5	CODING	0.8419	2.324e-49	0.8529	1.268e-47	0.8136	6.046e-45	0.8692	1.178e-49	0.6	6.99e-22	0.6773	1.281e-25
72	rs1912151	17	43902944	CRHR1	INTRON	0.8411	3.379e-49	0.8529	3.579e-47	0.8125	8.988e-45	0.8697	2.404e-49	0.5959	1.438e-21	0.6748	3.587e-25
73	rs17651549	17	44061278	MAPT	CODING	0.8411	3.479e-49	0.8529	1.268e-47	0.8252	6.982e-47	0.8692	1.178e-49	0.5969	1.251e-21	0.6773	1.281e-25
74	rs17660132	17	44165803	KIAA1267	INTRON	0.8406	8.586e-49	0.8574	3.424e-46	0.811	3.06e-44	0.8804	9.351e-51	0.5943	2.519e-21	0.6698	1.036e-23
75	rs17660595	17	44180954	KIAA1267	INTRON	0.8407	1.205e-48	0.8522	1.463e-46	0.8144	1.086e-44	0.8679	1.651e-48	0.5953	2.946e-21	0.6749	7.248e-25
76	rs17691610	17	43970662	IMP5 | MAPT	INTERGENIC	0.8387	4.582e-48	0.853	4.726e-45	0.8113	6.035e-44	0.8781	8.802e-49	0.5955	3.229e-21	0.6594	7.969e-23
77	rs1876828	17	43911525	CRHR1	INTRON	0.8409	2.113e-47	0.852	2.382e-46	0.8079	3.135e-42	0.8702	1.106e-48	0.5996	6.978e-21	0.6737	1.364e-24
78	rs2532274	17	44247164	KIAA1267	INTRON	0.8122	2.579e-44	0.8633	3.696e-50	0.7004	1.388e-30	0.8648	1.426e-48	0.6381	4.869e-25	0.6762	1.494e-25
79	rs365825	17	43705601	MGC57346	INTRON	0.8026	7.781e-44	0.8529	1.268e-47	0.7855	3.604e-41	0.8692	1.178e-49	0.5867	3.396e-21	0.6773	1.281e-25
80	rs17660337	17	44169605	KIAA1267	INTRON	0.8016	2.476e-42	0.8518	5.12e-47	0.7832	1.969e-40	0.8737	4.076e-50	0.5857	1.006e-20	0.6748	3.619e-25
81	rs12373168	17	43924337	IMP5 | MAPT	INTERGENIC	0.7921	7.593e-42	0.8529	1.268e-47	0.7607	1.066e-37	0.8692	1.178e-49	0.565	1.111e-19	0.6773	1.281e-25
82	rs199533	17	44828931	NSF	CODING	0.7924	1.084e-41	0.8716	6.954e-51	0.6889	9.021e-30	0.7558	8.982e-33	0.5785	9.986e-21	0.5949	1.812e-19
83	rs199528	17	44843136	WNT3	INTRON	0.7642	6.115e-38	0.866	9.095e-50	0.6842	2.608e-29	0.7485	5.652e-32	0.5614	1.635e-19	0.5914	3.088e-19
84	rs7215239	17	43767773	C17orf69 | CRHR1	INTERGENIC	0.7389	5.72e-35	0.7843	5.909e-37	0.7156	1.593e-32	0.8007	2.727e-38	0.5231	4.673e-17	0.6477	3.762e-23
85	rs17690703	17	43925297	IMP5 | MAPT	INTERGENIC	0.6919	2.472e-34	0.668	8.701e-27	0.6736	5.825e-31	0.6964	1.526e-28	0.4698	1.186e-15	0.5571	1.151e-17
86	rs415430	17	44859144	WNT3	INTRON	0.7251	1.436e-33	0.8459	1.147e-45	0.6519	1.924e-26	0.7322	2.673e-30	0.5357	6.35e-18	0.5683	1.113e-17
87	rs1724400	17	43755871	C17orf69 | CRHR1	INTERGENIC	0.7233	1.54e-33	0.7843	5.909e-37	0.7023	2.969e-31	0.8007	2.727e-38	0.5106	3.095e-16	0.6477	3.762e-23
88	rs1635291	17	43751913	C17orf69 | CRHR1	INTERGENIC	0.7233	1.54e-33	0.7843	5.909e-37	0.7023	2.969e-31	0.8007	2.727e-38	0.5106	3.095e-16	0.6477	3.762e-23
89	rs417968	17	43728376	C17orf69 | CRHR1	INTERGENIC	0.7194	1.824e-33	0.7169	1.269e-30	0.693	1.797e-30	0.7422	3.798e-32	0.5044	5.308e-16	0.5792	4.678e-19
90	rs8078336	17	45097337	LOC644397	INTRON	0.7009	5.386e-29	0.6365	1.233e-18	0.5138	2.79e-15	0.5594	2.033e-14	0.4081	9.131e-10	0.4636	5.544e-09
91	rs17631676	17	43549526	PLEKHM1	INTRON	0.6616	2.746e-27	0.6967	3.921e-28	0.6999	6.253e-31	0.802	4.631e-39	0.4949	2.644e-15	0.5709	1.01e-17
92	rs11012	17	43513441	PLEKHM1	UTR	0.6616	2.746e-27	0.6967	3.921e-28	0.6999	6.253e-31	0.802	4.631e-39	0.4949	2.644e-15	0.5709	1.01e-17
93	rs17631303	17	43516402	PLEKHM1	INTRON	0.6616	2.746e-27	0.6967	3.921e-28	0.6999	6.253e-31	0.802	4.631e-39	0.4949	2.644e-15	0.5709	1.01e-17
94	rs12947718	17	43493101	ARHGAP27	INTRON	0.6616	2.746e-27	0.6891	4.386e-28	0.6999	6.253e-31	0.7923	3.313e-38	0.4949	2.644e-15	0.5704	6.535e-18
95	rs199454	17	44800110	NSF	INTRON	0.3341	2.837e-27	0.3719	1.591e-21	0.2854	5.68e-18	0.3532	5.107e-17	0.2368	7.918e-14	0.2569	5.05e-12
96	rs1879581	17	43545893	PLEKHM1	CODING	0.6608	5.92e-27	0.6967	3.921e-28	0.7026	6.325e-31	0.802	4.631e-39	0.4938	4.634e-15	0.5709	1.01e-17
97	rs12946900	17	43512206	SH3D20 | PLEKHM1	INTERGENIC	0.6578	9.541e-27	0.7095	1.153e-28	0.6965	2.37e-30	0.8189	1.927e-40	0.4892	7.744e-15	0.5591	1.862e-16
98	rs7224296	17	44800046	NSF	INTRON	0.3146	7.333e-23	0.2943	6.216e-13	0.2754	1.074e-15	0.3311	1.651e-13	0.2467	1.296e-13	0.226	1.276e-08
99	rs199501	17	44862613	WNT3	INTRON	0.338	2.663e-22	0.4211	2.457e-19	0.3125	7.424e-17	0.374	3.176e-14	0.2449	5.552e-12	0.2813	6.583e-10
100	rs199524	17	44848438	WNT3	INTRON	0.2824	1.145e-21	0.3621	6.617e-19	0.2651	1.663e-16	0.3224	1.561e-13	0.2115	3.701e-12	0.2343	1.073e-09
101	rs199523	17	44848517	WNT3	INTRON	0.2824	1.145e-21	0.3665	6.524e-19	0.2651	1.663e-16	0.3259	1.641e-13	0.2115	3.701e-12	0.2431	1.514e-09
102	rs2074404	17	44865439	WNT3	INTRON	0.305	1.357e-15	0.3404	2.567e-12	0.2647	7.561e-11	0.3412	5.362e-11	0.2867	8.725e-13	0.2508	2.57e-07
103	rs7210728	17	43968415	IMP5 | MAPT	INTERGENIC	0.4821	5.821e-14	0.6061	8.983e-20	0.4339	1.153e-11	0.6177	1.136e-20	0.3137	6.512e-06	0.5251	1.22e-14
104	rs8067056	17	44083948	STH | MAPT	INTERGENIC	0.3204	1.687e-10	0.3478	1.069e-08	0.3119	2.632e-09	0.3871	8.334e-10	0.2482	2.838e-06	0.2575	0.0001017
105	rs754593	17	44054696	MAPT	INTRON	0.3677	5.933e-08	0.2822	0.0001556	0.3334	8.947e-07	0.2827	0.0003433	0.3577	6.581e-08	0.2447	0.005426
106	rs12938031	17	43854502	C17orf69 | CRHR1	INTERGENIC	0.3739	7.753e-08	0.4053	1.572e-08	0.4001	8.474e-10	0.4248	4.038e-10	0.2791	0.0005589	0.34	6.794e-06
107	rs7225002	17	44189067	KIAA1267	INTRON	0.2739	5.29e-07	0.3309	2.914e-08	0.2686	2.798e-06	0.3746	4.336e-10	0.2889	2.434e-07	0.2656	1.641e-05
108	rs17689966	17	43910455	CRHR1	INTRON	0.2845	5.854e-06	0.3531	3.265e-07	0.2733	3.161e-05	0.3928	8.241e-09	0.1988	0.0205	0.2937	0.0001333
109	rs2435200	17	44071851	MAPT	INTRON	0.2424	1.118e-05	0.298	8.519e-07	0.2545	9.276e-06	0.318	2.216e-07	0.1801	0.009665	0.2289	0.001185
110	rs1724422	17	43777313	C17orf69 | CRHR1	INTERGENIC	0.2659	3.225e-05	0.3557	2.475e-06	0.2667	4.924e-05	0.3802	9.707e-08	0.1942	0.02193	0.3361	1.442e-05
113	rs8064870	17	43926789	IMP5 | MAPT	INTERGENIC	0.2518	0.0003697	0.2946	0.0001229	0.2525	0.0004905	0.2884	7.031e-05	0.2214	0.005977	0.2241	0.03918
